# Supplementary material for: You can’t “nudge” nuggets: An investigation of college late-night dining with behavioral economics interventions
Source: PLoS One. 2018 May 31;13(5):e0198162. doi: 10.1371/journal.pone.0198162 (PMC5979022; doi:10.1371/journal.pone.0198162)
Supplement: S1 Dataset — (XLSX) [file pone.0198162.s001.xlsx]

## Sheet: Export263180 (1)
Q1. Are you 18 years old or older?	Q2. What class year are you?	Q2_5OT	Q3. What is your preferred pronoun?	Q3_4OT	Q4. What residence hall do you live in?	Q4_1OT	Q5. How late do you usually go to sleep during the week?	Q5_1OT	Q6. What hours of the day would you define latenight dining as?	Q6_1OT	Q7. How often do you go to late-night dining at Harris-Millis?	Q7_6OT	Q8. Do you ever go to late-night dining at another location, and if so which location?	Q8_6OT	Q9. What is your primary reason for going to late-night at Harris-Millis?	Q9_6OT	Q10. Are you satisfied with the options at late-night?	Q11. Are there any particular foods you'd like to see offered at late-night?	Q11_1OT	Q12. How big of a factor is health in your late-night dining choices?	Q13. How many nights/week do you eat between 10PM and midnight when you are not at UVM?
1	2		1		1	Patterson	1	11	1	Starting at either 9-10	4		4		6	Coming back from the library	1			4	1
1	1		1		1	Uheights North	1	12	1	After 10	1		3		3		2	1	More fruit, normal dinner options, but also ice cream	2	2
1	1		1		1	Coolidge	1	1	1	2017-09-01	4		4		2		2	1	healthier foods	5	6
1	1		2		1	Harris Millis	1	2	1	10pm	3		3		3		1	1	Muffins	4	7
1	2		1		1	Christie	1	12	1	10pm-2am	5		1		5		2	1	Nothing specific, just healthier	7	2
1	2		1		1	Harrs	1	12	1	9:30-12:30	4		4		1		1	1	Salad	2	3
1	1		2		1	Simpson	1	11:30:00	1	2017-10-01	6	once	4		1		2			3	6
1	2		1		1	Richardson	1	12	1	2017-08-12	5		6	Nothing is open late close to me	5		2			7	1
1	2		2		1	Uheights South	1	12	1	After 9pm	4		4		3		2	1	Just more options	3	4
1	2		2		1	University Heights South	1	11:30:00	1	Anytime after 10:00pm	4		1		2		1			5	1
1	2		2		1	Uhs	1	12:30:00	1	Past 9	4		2		1		2	1	Soup	3	8
1	2		2		1	L/l	1	2	1	10pm-3am	4		4		2		2	1	Fruit and vegetables	7	8
1	1		2		1	Marah	1	12:00:00	1	10PM-12:30AM	1		1		2		2	1	Overall, I'd like to see more variety out of the whole dining hall altogether. It is always pizza, pasta, a meat dish and salads with some sides. I would rather have fewer dishes executed well than the same food every night.	3	3
1	1		1		1	Mccann	1	12	1	2017-09-11	1		4		2		2	1	Quesadillas	4	2
1	1		1		1	UHN	1	01:30:00	1	10 pm-1 am	4		3		2		2	1	Vegetarian options	7	6
1	2		1		1	L/l	1	1	1	2017-11-02	1		2		1		1			3	4
1	1		1		1	Patterson	1	12	1	10:30-12	4		3		1		1	1	Onion rings	1	3
1	2		1		1	Sichel	1	10:30:00	1	9-1am	5		4		5		2	1	Healthy ones rather than just frozen fried junk	4	1
1
1	2		1		1	Uheights	1	10:00:00	1	7:30-9:30	5		5		5		2			7	1
1	1		1		1	University Heights North	1	12:30:00	1	9pm or later!	4		4		1		2	1	Salad bar open... something other than corn dogs or chicken nuggets.	7	1
1	2		2		1	mat	1	01:30:00	1	2017-12-02	4		4		2		2			1	8
1	2		1		1	Wright	1	10:30:00	1	2017-10-02	4		1		2		2	1	Healthy	7	3
1
1	2		2		1	Millis Hall	1	12	1	2017-10-12	3		4		2		1			3	4
1	1		1		1	UHeights North	1	12	1	9pm-1am	4		1		1		2	1	Salad Bar, Ice cream, fruits	4	2
1	3		1		1	Wilks	1	11	1	20:00:00	5		5		5		1			4	1
1	1		1		1	Mercy	1	11	1	Not that late
1	1		1		1	University Heights South	1	12	1	11 pm and on	1		4		2		1	1	Just more options in general	4	4
1	2		1		1	Converse	1	11:30:00	1	9pm and later	5		3		5		1			2	2
1	1		1		1	Millis	1	1	1	10pm-1am	1		4		5		2	1	Healthy foods. The current options are not healthy, especially for right before bed we should not be feeding kids fatty fried foods that will be stored as fat while they sleep. there also needs to be more options and more vegetarian options every night. Cereal waffle and french fries does not cut it. Salad should definitely be kept out.	6	5
1	1		1		1	Sichel	1	01:30:00	1	After 8	4		4		2		2	1	Fruit	1	3
1	2		2		1	L/L	1	11	1	9pm-1pm	5		1		2		1			5	8
1	2		1		1	University Heights North	1	12	1	10 PM and later	5		5		5		2			3	3
1	2		1		1	University Heights	1	1900-01-12	1	9-12:30	4		4		1		1			3	5
1	1		2		1	L/L	1	11:30:00	1	After 10:00	5		4		5		2	1	No	3	8
1	2		1		1	Tupper	1	10:30-12:00	1	9:00-2:00	5		1		5		2	1	Fruit	5	2
1	1		2		1	Harris Millis	1	12am	1	11PM-3AM	1		2		3		2	1	Some options that are not deep fried	5	1
1	2		1		1	Millis	1	Midnight	1	10-12 PM	4		2		3		2	1	They offer exclusively junk food, which would make me feel very ill to eat so late at night. Late-night needs to include healthier options.	6	2
1	2		1		1	Mason	1	11:00:00	1	11:00-2:00	5		5		5		2			5	1
1	1		1		1	Harris	1	12:00:00	1	11:30:00	4		4		3		1	1	Waffle fries	4	2
1	1		1		1	University Heights North	1	around 2:00 am	1	after 9:00 pm	4		4		1		2			3	3
1	2		1		1	Christie	1	2017-11-12	1	anytime after 8	4		2		5		2	1	Healthy foods	7	2
1	1		2		1	Uheights north	1	11	1	2017-10-12	2		4		3		1			2	1
1	5	I am Freshmen-Junior mix	2		1	Off-campus	1	12am	1	10pm-12am	1		6	No where	6	It's close to my apartment	2	1	Some soups, Salads. More healthy less calorie foods	7	6
1	2		1		1	Harris	1	11:30:00	1	10:00:00	5		4		5		2	1	Breakfast	5	2
1	2		1		1	University Heights South	1	11	1	10 and later	4		4		3		2	1	Fruits or veggies	7	3
1	1		2		1	University Heights North	1	12:30pm	1	10:30pm - 1am	1		4		1		2	1	More yogurt and fruit, like the daytime hours of the salad bar.	3	2
1	2		2		1	U heights south	1	00:00:00	1	10- 12 am	2		5		1		1			3	1
1	2		1		1	Wilks	1	12am	1	9pm-5am	6	I used to go weekly, now I never go	6	Used to go downtown/to Skinny Pancake a few times a month, now I never go	2		2	1	HEALTHY FOOD- and more than just a salad bar	7	2
1	2		1		1	Uhs	1	11	1	2017-08-12	4		4		2		1	1	Chicken nuggets	4	3
1	1		1		1	Millis	1	Midnight or later	1	It starts at 10 and goes til 12:30 I think	2		4		1		1	1	Better cereal, sometimes Apple Jacks are always gone	1	6
1	1		1		1	Hunt	1	12	1	2017-09-01	1		4		1		1			2	4
1	1		1		1	Harris	1	2017-12-01	1	2017-10-12	4		4		3		2	1	vegan options! For example, if there are chicken nuggets there should be tofu nuggets!	5	3
1	3		2		1	Living/Learning	1	2-3am	1	2017-12-02	4		3		1		1			2	5
1	2		1		1	University Heights South	1	10:30:00	1	9:30-11:30	4		2		3		1	1	Cheese and crackers	4	1
1
1	1		1		1	Millis	1	11:00:00	1	10:00-12:30	4		4		1		2	1	Fresh Fruit, Granola, Yogurt, Breakfast food lol	5	2
1	1		1		1	Wilks	1	11:00pm	1	After 10:00	6	I have only been once	6	All of the above besides never	5		2	1	More vegetarian options	3	5
1	1		1		1	University heights north	1	12-1 am	1	11pm-2am	4		4		1		2	1	Some healthy options please	3	1
1	1		2		1	University Heights	1	01:00:00	1	2017-11-02	4		4		2		2	1	Pizza/salad	3	7
1	2		1		1	Hamilton	1	10 or 11	1	2017-11-01	5		4		5		1	1	no	1	2
1	1		1		1	Ready	1	10:30:00	1	2017-09-12	4		4		1		2	1	More healthy options	6	1
1	2		1		1	UHN	1	12	1	2017-09-12	4		1		1		1	1	n/a	4	3
1	2		1		1	MAT	1	9	1	2017-10-01	5		1		2		2			2	4
1	1		1		1	Living and Learning B	1	11pm	1	10pm-12am	4		5		3		1			5	2
1	2		1		1	mat	1	2017-10-11	1	2017-09-12	4		3		3		1			7	1
1	2		1		1	Harris	1	11	1	2017-10-01	5		5		1		2			5	1
1	2		1		1	Christie	1	10-12ish	1	Any time after the dining halls close, so like 8-1 maybe	5		4		5		2	1	N/a	3	7
1
1	1		1		1	Redstone hall	1	Around 12	1	Around 10:30	1		4		1		2			1	1
1	1		1		1	University Heights North	1	Between 10 and 11	1	Past 10:00 PM to 6:00 AM	5		4		5		2	1	More fruits and vegetables!!!!	6	1
1	1		2		1	living and learning	1	1am	1	after 10pm	1		1		1		1	1	hot wings	4	5
1	1		1		1	University Heights North	1	Midnight	1	9-closing	5		4		5		1	1	No	4	3
1
1	2		1		1	Wright	1	00:00:00	1	2017-09-12	5		1		3		2	1	Fresh veggies assortments	6	2
1	1		1		1	Uheights South	1	11:30:00	1	2017-08-12	4		4		1		2	1	Healthier options	5	2
1	2		2		1	Millis	1	10:30:00	1	2017-10-12	2		5		1		1			1	1
1	2		1		1	L/L	1	23:00:00	1	7pm-10pm
1	2		1		1	L/L	1	11:30:00	1	10:00pm -1 am	5		1		5		2	1	Fruits and vegetables	6	3
1	1		1		1	University heights north	1	12	1	9:30-12	4		3		3		2	1	Fruit	4	3
1	2		2		1	Wright	1	11	1	2017-09-12	5		3		5		1			5	3
1	1		1		1	Mercy			1	10PM-2AM	5		5		5		2			1	4
1	1		1		1	Millis	1	Midnight	1	2017-10-12	4		4		1		2	1	Fruit, baby carrots	6	3
1	1		1		1	UHN	1	2am	1	Past 10pm	1		4		1		2	1	More lighter options- I don't think many people want to eat a pulled pork sandwich at 11:30 pm, they don't sit well and make it hard to sleep later. More fruit options would be great!	4	1
1	2		2		1	Uhn	1	12:30:00	1	10-closing	4		4		1		2	1	Fruits and vegetables	7	4
1	1		2		1	L/L	1	12	1	9	5		5		1		2	1	Healthier foods, not fried foods	7	3
1	2		1		1	Living and Learning	1	11:30pm/12:00am	1	10:00pm-12:30am	4		1		3		2	1	Better vegetarian options	4	3
1	2		1		1	Christie	1	2017-11-12	1	10 and later	5		5		5		2			7	1
1	1		1		1	Patterson	1	1am	1	11-2am	4		4		1		1			2	3
1	2		1		1	MAT	1	730	1	11	4		1		1		2	1	salads, fruit, veggies	6	2
1	1		1		1	Harris	1	11	1	2017-10-01	5		5		5		1			3	4
1	1		1		1	Living/Learning	1	11pm-1am	1	2017-10-01	4		4		2		2			2	2
1	2		1		1	L&L	1	08:00:00	1	8:30 PM and beyond	5		2		5		2	1	Vegetables!!!!!! Steamed broccoli. Also I'm vegetarian so the chicken nuggets the only protein ish food , is not for me.	7	4
1	2		1		1	UHN	1	12-1am	1	9:30-12:30	1		4		6	Chicken nuggets	2	1	All chicken nuggets	1	4
1	2		2		1	Wing	1	12	1	2017-10-01	4		1		3		2	1	Fruits and vegetables	7	3
1	1		1		1	University Heights North	1	11	1	2017-09-12	4		5		1		1	1	More fruit	4	2
1	1		1		1	Davis	1	12	1	2017-11-03	4		5		2		2	1	pre made waffles	3	5
1	1		2		1	simpson	1	11:30:00	1	anything past 9 pm	5		5		5		2	1	no	5	2
1	2		1		1	Millis	1	08:30:00	1	2017-10-03	4		1		1		2	1	Vegan! Fruits, veggies, whole wheat pasta	7	1
1	2		1		1	Millis	1	Between 11 and 12	1	After 10pm	4		6		1		2	1	Healthier foods. I don't always want pulled pork sandwiches or hotdogs that late.	2	4
1	1		2		1	MAT	1	12am	1	10pm or later	1		2		2		2	1	Food other than pizza and chicken nuggets	4	1
1	2		2		1	University Heights South	1	11:00 p.m. - Midnight	1	9:30 forward	4		1		2		2	1	Better vegetarian options	4	5
1	2		1		1	Converse	1	11	1	2017-09-12	4		4		3		2			6	1
1	1		2		1	Uheights North	1	12-1 AM	1	2017-10-12	4		1		2		1			1	2
1	2		1		1	MAT	1	2017-10-11	1	2017-09-12	4		1		3		1	1	Chicken nuggets	5	3
1	2		1		1	Hamilton	1	11:30:00	1	After 8	4		4		2		1			4	4
1	1		1		1	Ready	1	11pm	1	11pm-2am	4		1		1		1	1	Cereal	4	3
1	2		1		1	Austin	1	midnight	1	2017-10-03	5		1		5		2	1	vegetables	3	3
1	2		2		1	CWP	1	12am	1	10:00 to 1 am	2		4		2		2			4	6
1	2		1		1	Hamilton	1	12-1 am	1	2017-10-01	4		1		3		2	1	Grilled cheese	3	6
1
1	2		2		1	Christie	1	12	1	2am	5		4		3		2			7	2
1	2		1		1	Hamilton	1	1130	1	2017-09-12	5		1		5		1			4	2
1	1		1		1	L and L	1	23:00:00	1	after 10 pm	1		4		3		1			4	1
1	1		2		1	Harris	1	2017-11-12	1	10-1230pm	3		5		2		1			1	4
1	2		1		1	UHS	1	22:00:00	1	2017-10-12	5		5		5		2	1	Vegetables	7	1
1	2		3		1	Wilks	1	12am-5am	1	10:30pm-1am	3		1		2		2	1	maybe bread?	2	6
1	1		2		1	Harris	1	01:00:00	1	11 pm - 2 am	2		4		3		1	1	Burgers	3	2
1	1		2		1	Harris	1	1am	1	11-12:30	2		4		2		1	1	Ice Cream	5	5
1	2		1		1	Harris Millis	1	11	1	2017-11-02	5		1		5		2	1	Healthy ones, normal people food like not corn dogs and fries ew	7	4
1	1		1		1	UHN	1	1	1	After 10	2		1		1		2	1	Chicken nuggets Corn dogs Meatballs Tacos Burritos	1	5
1	2		1		1	Harris	1	10-11:45 pm	1	10 pm - 12:30 am	4		4		3		2	1	More options. Maybe healthier choices ALONG with unhealthy choices.	1	3
1	1		2		1	Wright	1	12:00:00	1	11:00 to 1:00	4		1		3		2	1	Not anything in particular, but there should be more options.	5	3
1
1	3		1		1	Sheraton	1	23:00:00	1	10 pm to midnight	5		5		5		1			4	3
1	1		1		1	McAuley	1	02:00:00	1	2017-09-12	4		4		4		1	1	Salad	5	3
1	2		2		1	Christie	1	12	1	10-1am	2		4		2		2	1	greek yogurt	7	7
1	1		2		1	Tupper	1	1-2am	1	10pm-1am	2		4		2		1	1	egg fried rice	3	6
1	1		1		1	Mercy	1	12:00:00	1	2017-09-12	1		4		2		1	1	Chicken Fingers, ice cream	1	4
1	2		1		1	L/L	1	1am	1	11-3am	2		2		1		1	1	More fruit	4	2
1	2		2		1	Mccann	1	1am	1	2017-09-02	5		2		2		1	1	No	5	4
1	3		1		1	CWP	1	10 or 11	1	after 8	5		5		5		2			6	2
1	1		3		1	UHeights North	1	11	1	9+	6	Have been once, don't plan to again	5		5		2			1	1
1	1		2		1	University Heights South	1	11:45pm	1	10pm-12am	4		5		3		2	1	The salad bar remaining open, at least to some extent, and with some yogurt and granola as an option.	3	2
1	2		2		1	University Heights North	1	12:00am	1	10:00-12:30	4		5		4		2	1	More fruits and vegetables	5	5
1	2		2		1	MAT	1	02:00:00	1	After 10 pm	3		2		2		1	1	The current foods are good	2	1
1	1		1		1	McAuley	1	11:00:00	1	7:00-8:30	2		1		6	After work out at gym	1	1	A variety of soups (tomato, butternut squash, etc.)	5	2
1	2		1		1	Millis	1	About 1:00 am	1	10:00-1:00	4		4		2		2	1	Salad, ice cream	4	4
1	1		1		1	Patterson	1	10:30:00	1	past 10	5		3		5		1	1	Healthy options	5	4
1	2		1		1	Harris	1	12:00a.m.	1	10p.m.-1a.m.	4		1		2		2	1	Salad bar and actual meals instead of just unhealthy snacking food	6	6
1	1		1		1	Millis	1	1	1	2017-10-01	1		4		2		1	1	Ice cream, Mac and cheese, fried rice	1	5
1	2		1		1	University Heights North	1	11:30:00	1	10pm and on	5		1		5		1			4	2
1	2		1		1	L/L	1	1am	1	10-1:30am	4		1		1		2	1	More vegetarian junk food (cheese sticks?)	2	6
1	2		1		1	Millis	1	12/1am	1	10-1am	5		1		5		2	1	I would like to see fresh fruits, like raspberries, blueberries, strawberries, etc. Everything is unhealthy.	6	6
1	4		1		1	Living and Learning	1	12pm	1	9-12 pm
1	1		2		1	Tupper	1	Midnight	1	After 9PM	2		2		3		1	1	Cut fruit, ice cream, and healthier options	3	2
1	3		2		1	Wdw	1	1	1	Y	2		3		3		2	1	No	4	5
1	1		1		1	WDW	1	11:30:00	1	After 8pm	2		2		3		2	1	Healthier options	5	3
1	2		1		1	University Heights North	1	23:30:00	1	8 PM-1 AM	4		1		5		2	1	More vegetarian options besides french fries, like the salad bar or soups	5	3
1	3		2		1	University Heights South	1	01:00:00	1	10:00 PM to 1:00 AM	2		2		1		2	1	Think of something good	4	5
1	1		2		1	U Heights South	1	12-1 am ish	1	10-12:30	1		2		1		1	1	Cooked vegetables maybe, like green beans or corn or brocolli. Yogurt too would be cool	5	1
1	2		1		1	UHN	1	23:30:00	1	9pm-1am	5		1		1		2	1	Anything healthier	7	4
1	2		1		1	Millis	1	10:30:00	1	Past 9	5		2		5		2			3	3
1	4		2		1	Sheraton	1	23:00:00	1	9pm-1am	4		4		1		1			3	4
1	1		1		1	University Heights North	1	1	1	After 10	1		6	Marche	3		1	1	Mac and Cheese	4	7
1	2		1		1	Hamilton	1	22:00:00	1	2017-08-12	5		5		5		1			5	1
1	1		1		1	living/learning	1	12	1	930-3	4		1		4		2			7	3
1	1		2		1	WDW	1	midnight	1	after 11	2		5		2		1	1	more cereal	1	6
1	1		1		1	Mason	1	02:00:00	1	10-3 am	5		4		5		2			1	8
1	2		1		1	UHS	1	12:30am	1	10-1am	5		5		5		2	1	Ice cream and fruit	7	3
1	1		4	He/him/his... what is 'hims'?	1	Millis	1	01:30:00	1	11-12:30	1		4		1		2	1	Consistent chicken nuggets, hamburgers, grilled cheese, pizza,	3	3
1	3		1		1	Living and Learning	1	2am	1	10/11 and later	4		6	Both Skinny P and delivery	3		2	1	Something other than fried foods and carbs. Its hard for people with dietary needs to go. Especially since they close off my zone for the people with allergies.	4	5
1	2		2		1	Wilks	1	12	1	2017-10-12	2		4		2		1			3	6
1	1		1		1	Simpson	1	11pm	1	2017-09-12	1		4		3		1	1	Have the corn dogs more often	1	5
1	1		2		1	UHS	1	12:30:00	1	11pm-3am	2		1		3		2	1	Onion rings yogurt fried tortilla chips	3	6
1	1		1		1	Living and learning	1	1030	1	9 pm- 2am	2		1		3		2	1	The salad bar w fruit and yogurt as well	6	1
1	2		1		1	University Heights South	1	midnight	1	9-11 pm	4		2		3		2	1	fruit, ice cream, more vegetarian options	5	4
1	1		1		1	CWP	1	11pm	1	10-12pm	5		1		5		1			5	4
1	1		2		1	Greenhouse	1	Midnight	1	10:30-12:30	3		1		1		1	1	Buffalo wings	2	4
1	2		1		1	Hamilton	1	12	1	2017-11-02	5		1		3		2	1	More vegetarian options!	5	3
1	1		1		1	harris	1	12	1	2017-10-03	4		1		2		1	1	corn dogs	3	1
1	1		1		1	Millis	1	12	1	10-12:30	2		1		2		1	1	Mac and Cheese Buffalo Chicken Wings	2	3
1	2		1		1	Harris	1	12am	1	2017-10-11	2		1		1		1			3	5
1	1		1		1	Patterson	1	12:00:00	1	9pm-12:30am	4		4		1		1	1	Mac and Cheese	5	5
1
1	1		1		1	University heights north	1	01:00:00	1	10 to 12:30 pm	4		4		1		2			6	3
1	5	Exchange	1		1	Millis	1	1am	1	After 9	2		3		1		2	1	Fried shrimp	4	5
1	2		1		1	UHN	1	12am	1	after 9pm	4		2		1		2	1	More corndogs, ice cream, grilled cheese	3	6
1	2		2		1	Ready Hall	1	12:30:00	1	2017-09-01	4		1		1		1	1	Chicken nuggets	2	3
1	1		1		1	Hunt	1	Midnight	1	10pm-1am	1		1		2		1			1	5
1	1		1		1	McAuley	1	11	1	2017-10-12	4		2		3		1			4	6
1	1		1		1	UHN 2	1	01:00:00	1	2017-10-03	5		4		6	It's really unhealthy	2	1	Normal dining hall food	7	5
1	1		1		1	University Heights North	1	12:30:00	1	2017-10-12	5		5		5		1	1	No	5	3
1	2		1		1	patterson	1	10pm	1	10-12pm	5		5		5		1	1	n/a	5	3
1	2		2		1	University Heights South	1	12:00am	1	10:00pm-12:30am	1		4		1		2	1	I would love for the salad bar to be open	4	4
1	1		1		1	Simpson	1	11	1	After 9	5		4		5		1	1	More healthy foods like cooked veggies and fruits.	5	2
1	2		1		1	Wing	1	12am-2am	1	10pm-1am	1		4		2		1	1	Bringing back frosted flakes, maybe doing breakfast for dinner more often	4	4
1	2		1		1	Richardson	1	12pm	1	9pm to 1am	6	I went very frequently last year when I lived on Athletic Campus, but haven't been there this year at all	4		1		2	1	please offer any vegetarian option (french fries?). my experience at late night was that there was nothing for vegetarians to eat at late-night dining other than sugary cereals or waffles.	7	5
1	2		2		1	Converse	1	12-2am	1	9pm-2am	5		2		5		2			1	4
1	1		2		1	UHN 2	1	11PM-Midnight	1	10PM-12AM	2		6	Nowhere but Harris Millis	2		1			4	3
1	2		1		1	Wilks	1	10:30:00	1	2017-09-01	5		3		5		2	1	yogurt and peanut butter	5	3
1	1		2		1	L/L	1	12-1 am	1	2017-09-12	4		1		3		1			2	4
1	1		1		1	Harris Millis	1	00:00:00	1	10 pm - 12 am	4		5		3		1	1	Chicken nuggets more	3	1
1	1		1		1	University Heights North	1	11:30-12:00	1	2017-10-12	4		5		3		1	1	Pizza	4	1
1	2		1		1	University Heights	1	Go to bed at Midnight	1	until 3 am	4		4		2		1	1	More options, salad bar	5	8
1	1		1		1	Living and Learnjng	1	12	1	2017-11-01	4		1		3		2	1	More fruits and veggies	5	8
1	2		2		1	MAT	1	5AM	1	After 9PM	4		4		1		1	1	More Fresh fruits	3	3
1	1		1		1	L/L	1	00:00:00	1	10 PM-12 PM	4		1		1		2	1	Maybe some fruit and ice cream	5	3
1	2		1		1	UHS	1	11:30:00	1	2017-08-12	1		1		3		2	1	fruit, salad, nuggets every night, ice cream, peanut butter for waffles, waffles	5	3
1	1		1		1	Patterson	1	10:30:00	1	9:00pm to 12:00pm	5		3		5		2			1	1
1	2		1		1	university heights south	1	10-12 pm	1	9:30-12	5		1		1		2			2	3
1	1		1		1	UHS 1	1	12:30:00	1	2017-10-12	4		1		6	NUG NIGHT	2	1	Smoothies or milkshakes	3	4
1	2		2		1	Living and Learning	1	12:00:00	1	10:30-12:30	4		4		2		2	1	ICE CREAM!!!!!!!!!!! Almost every single person I have ever talked to is infuriated that late-night does not serve ice cream. Its a perfect late-night snack or dessert and it makes absolutely no sense that the ice cream is served for Breakfast but not late-night.	6	6
1	2		1		1	WDW- Wing	1	12-1 am	1	after 9 pm	5		1		5		2	1	Something healthy, not just junk like chicken nuggets and fries.	5	3
1	2		2		1	L/L A	1	3am	1	11-3am	5		1		5		2	1	Salad bar	1	5
1	2		2		1	Richardson	1	11	1	2017-09-12	1		2		2		2			1	3
1	2		2		1	Uhs	1	12	1	Past 10	4		3		1		2	1	Healthier foods,	7	3
1	2		1		1	UHeights North	1	11pm	1	2017-08-12	5		2		3		1	1	More snacks food like nachos	3	2
1	2		2		1	Wilks	1	one am	1	past ten	5		4		1		2			4	8
1	2		1		1	trinity cottages	1	02:00:00	1	11pm-1am	4		4		2		1			2	6
1	1		2		1	Jeanne Mance	1	2017-12-01	1	2017-09-12	4		4		1		1	1	Brunch or breakfast, good drunk food	7	1
1	3		1		1	Christie	1	12	1	2017-09-11	4		3		3		2	1	Healthier options like fruits and vegetables or yogurt	6	2
1	1		1		1	Millis	1	2017-11-01	1	10-12:30	4		1		1		2	1	lighter, less heavy foods like fried foods healthy also	6	7
1	1		1		1	Christie	1	09:30:00	1	2017-07-09	5		5		5		1	1	no	7	1
1	2		1		1	Wright	1	11pm	1	8-12pm	5		1		5		1			6	2
1	1		2		1	UHS	1	2-3am	1	10pm-3am	2		4		2		2	1	bagels	1	8
1	1		2		1	UHS	1	01:00:00	1	8:30-12:00	4		1		1		2	1	Something not unhealthy	6	2
1	1		1		1	Living and Learning	1	02:00:00	1	9 PM - 12 AM	4		1		1		1	1	veggie burgers	3	6
1	2		1		1	MAT	1	02:00:00	1	After 8:30 PM	4		4		2		2	1	more variety	5	4
1	2		1		1	Jeanne Mance	1	04:00:00	1	I mean latenight is currently 10-12 I would probably think of like 11-1 or later as a better option possibly	4		2		2		2	1	maccaroni and more meal options	3	8
1	2		2		1	Living/learning	1	2am	1	10pm-2am	1		2		2		2	1	breakfast foods	4	8
1	1		2		1	University Heights North	1	00:30:00	1	9:30 pm to 12:30 am	1		2		2		1	1	I'd like to see waffles offered at late-night.	6	2
1	1		1		1	UHeights North	1	11:30pm	1	2017-10-12	4		4		3		2	1	Healthier options! There are a lot of fried foods.	5	3
1	1		1		1	Millis	1	11	1	10-12:30	1		1		6	Chicken Nuggets	1	1	Chicken nuggets every day	1	3
1	3		3		1	L/L	1	12pm	1	8:30pm-12pm	4		2		2		1			5	1
1
1	2		2		1	UHeights	1	2am	1	930-1230	3		6	Marche if its open	2		2	1	Chicken parm, vegetables	5	5
1	2		2		1	UHS 2	1	2017-11-12	1	After 9	4		4		1		1			4	1
1	1		1		1	WDW	1	11pm	1	7-12pm	5		1		5		1	1	Breakfast foods!	4	5
1	1		1		1	Harris	1	12	1	2017-09-11	4		5		1		2			5	2
1	1		1		1	Harris	1	12-1am	1	10pm-2am	1		1		1		1			3	2
1	1		1		1	Simpson	1	12:00:00	1	2017-10-12	5		5		5		1			7	3
1	2		1		1	Christie	1	06:35:00	1	8:00 or later	5		3		5		2	1	Healthier foods	7	1
1	2		1		1	UHeights North	1	Midnight	1	2017-11-02	5		4		5		2			3	5
1	1		2		1	Millis	1	11	1	10pm to 1am	4		1		3		2	1	Just a little more variety would be nice, usually there's a thing, fries and cereal. If there were two things that would really help to cut down the line.	1	3
1	2		1		1	WDW	1	1am	1	9pm-3am	5		2		5		2	1	The foods during the day but at night	4	8
1	1		1		1	University Heights South	1	between 11 and 12pm	1	10pm-12pm	4		5		3		2	1	Some more vegetarian options other than french fries would be good like mozzarella sticks	2	1
1	1		1		1	Living Learning	1	11	1	9:30-1 am	1		5		6	Socializing and meal	2	1	Salad bar or more fruits/vegetables	6	4
1	1		1		1	Uheights-south	1	2017-09-10	1	12-	5		3		5		1			3	1
1	2		3		1	Simpson	1	10:30:00	1	10:00 pm - midnight	1		1		2		2	1	Healthier options. All the food has such high calorie counts. This makes me choose between starving and not eating dinner or go way over the calorie count I am allowed.	7	4
1	3		2		1	LL	1	2359	1	2200-0200	2		2		2		2	1	vegetarian/vegan options that aren't derived from potatoes	7	8
1	1		1		1	Patterson	1	12:00:00	1	9:30 or later	5		5		5		1			6	3
1	1		0		1	University Heights North	1	23:00:00	1	10 pm - 1 am	4		1		1		2			6	3
1	1		2		1	Mason	1	1	1	12	2		2		1		2			4	3
1	1		1		1	HM	1	11:30:00	1	night time	1		4		1		1	1	More healthy options (fruit, etc.) without getting rid of the options already available. Also ice cream	4	6
0
1	1		2		1	tupper	1	28h	1	7-10pm	1		4		1		1	1	sandwish	2	4
1	2		1		1	Living and Learning	1	2017-11-12	1	2017-10-12
1
1	1		1		1	Richardson	1	12	1	2017-09-02	4		4		1		1	1	more nuggets	2	4
1	1		1		1	McCann	1	00:00:00	1	10 pm- 1 am	5		4		5		2	1	I live on trinity, so it'd be nice if there was a late-night option on our campus.	3	3
1	2		1		1	Mason	1	2017-11-12	1	10	5		4		5		2			4	2
1	1		1		1	L/L	1	12:00:00	1	2017-09-12	3		1		1		2	1	paninis, grilled cheese	6	4
1	2		2		1	University Heights North	1	12:00:00	1	2017-10-02	4		1		1		1	1	Chicken tenders instead of nuggets, sweet potato fries, quesadilla, fresh pizza	2	3
1	2		1		1	Wing	1	1 A.M.	1	9 P.M.- 12 A.M.	5		2		5		2	1	n/a	4	5
1	2		1		1	439 college	1	23:00:00	1	7pm-midnight	5		4		5		1			3	2
1	1		1		1	Jeane Mance	1	12	1	After 10	6	Only been a couple of times but would go more if I was closer	4		3		2	1	More fries, grilled cheese	1	2
1	1		2		1	tupper	1	12	1	10:30-12	2		5		3		1	1	fruit	3	7
1	1		1		1	University Heights North	1	Midnight	1	2017-10-02	4		5		3		2	1	More vegetarian options	2	3
1	2		1		1	Wright	1	11:30:00	1	9-12pm	5		5		5		2			5	5
1	1		1		1	Harris	1	02:00:00	1	10-12:30	2		4		3		1	1	Ice cream	1	7
1	1		1		1	McAuley	1	11pm-12am	1	9-11pm	5		6	Marche	5		2	1	More vegan options!!	3	4
1	1		1		1	Sichel	1	12:00:00	1	2017-07-09	4		4		5		1	1	breakfast food, meat, veggies, fallafel, etc.	4	4
1	1		2		1	Wright	1	Midnight	1	Past 9	4		4		1		1	1	Creme Brulee	1	8
1	1		2		1	Harris	1	12:30a.m	1	10:30 p.m-12:30a.m	4		4		1		2	1	Healthier option of food. Many people go because they missed dinner. Salad bar should stay open. Vegetables/ lean protien option would be nice.	5	2
1	2		2		1	Living & learning	1	2 a.m.	1	10 p.m-12 a.m.	2		5		2		1	1	Chicken Patties	4	5
1	2		1		1	Living/Learning	1	8am on Tuesday and Thursday, 10am on MWF	1	after 10pm	4		1		2		2	1	Better Salad, broccoli!	2	6
1	2		1		1	Living and Learning	1	22:30:00	1	8pm-12am	4		5		3		1			7	6
1	2		1		1	UHS	1	08:00:00	1	10pm-12am	4		5		6	nug night	2	1	more fruit options	1	2
1	2		1		1	Coolidge	1	2017-12-01	1	2017-10-12	4		5		1		2			1	1
1	2		1		1	MAT	1	10-11pm	1	10-12am	4		5		1		2	1	Healthier Options in general- sandwiches, waffles with fruit	5	3
1	1		1		1	Trinity	1	23:30:00	1	2017-10-11	4		4		2		1			4	4
1	2		2		1	Simpson	1	12:30:00	1	After 9 or 10	4		4		1		2			3	4
1	1		1		1	WDW	1	12	1	2017-10-11	4		4		2		1	1	chicken tenders	1	8
1	1		1		1	Mason Hall	1	01:00:00	1	11-1 am	4		4		3		2	1	Breakfast foods	1	3
1	1		2		1	University Hights North	1	10:45:00			5		5		5		2			4	1
1	1		2		1	MAT	1	12:00:00	1	2017-10-02	1		4		2		2			5	4
1	2		1		1	University Heights North	1	12:30pm	1	10pm-2am	4		1		3		2	1	grilled cheese, bacon, tater tots	1	4
1	2		2		1	Tupper	1	10:00:00	1	22:00:00	5		5		5		1	1	Its good	4	4
1	2		2		1	UHN	1	01:00:00	1	9pm- 2am	4		1		2		1	1	Gourmet Dining	4	5
1	1		1		1	living and learning	1	01:00:00	1	10 pm- 2am	2		1		1		2	1	paninis- really just a panini maker and an open deli option to make sandwiched better cereal	4	4
1	2		2		1	mccann	1	12:30:00	1	10:00 - 1:00	4		4		2		1			3	4
1	1		2		1	University Heights South	1	midnight	1	10pm to 1am	4		2		1		1	1	yogurt bar	3	4
1	1		1		1	McAuley	1	11pm	1	2017-08-10
1	2		2		1	Wing	1	01:00:00	1	10-12:30	1		4		1		1	1	Chicken Wings or fried chicken	1	5
1	2		2		1	mason	1	12-3am	1	10pm onward	4		2		2		2	1	some more nutritionally wholesome food would be nice. too many fatty and snacky foods	7	5
1	1		1		1	Sichel Hall	1	12	1	2017-10-01	4		4		1		1			1	3
1	1		2		1	Harris-Millis	1	2am	1	after 10 and before 1am	3		4		2		1	1	More corn dogs, mac and cheese, chicken patties, waffle fries. egg rolls, chicken nuggets/tenders,	1	7
1
1	2		1		1	University Heights North	1	02:00:00	1	10 PM- 2 AM	4		1		4		1			2	5
1	1		1		1	University Heights North 2	1	02:00:00	1	10 pm - 1am	2		4		3		1	1	tacos	4	1
1	1		1		1	Harris Millis	1	12am	1	after 10	1		4		1		2	1	more variety	5	4
1	1		1		1	McAuley	1	2AM	1	10PM	1		2		2		2	1	Healthier options Sushi More vegetables (carrot sticks, smoothies, to go meals)	7	6
1	2		1		1	Christie	1	12-1 PM	1	2017-09-11	2		2		2		1			7	2
1	2		1		1	University Heights South	1	12am	1	10pm-1am	5		4		5		2	1	Mac and Cheese	3	8
1	2		1		1	Wing	1	11pm	1	after 9pm	5		3		3		1			2	2
1	1		1		1	Living and Learning	1	12AM	1	2017-10-12	4		4		1		1	1	I would like to see hotdogs	5	2
1
1	1		1		1	Harris-Millis	1	12:00am	1	10:30pm-12:30am	4		1		3		2	1	More vegetarian options	1	5
1	2		2		1	Christie	1	01:00:00	1	10 pm - 12:00 am	1		4		2		2	1	Something besides fried/greasy foods.	2	7
1	1		1		1	Marsh	1	01:00:00	1	9pm until breakfast	4		4		2		2	1	chicken nuggets	1	5
1	1		1		1	McAuley	1	2am	1	2017-08-11	6	Used to go to every late night now unable to	2		2		2	1	rice, chinese food, more chicken, just more options in general	2	6
1	2		2		1	Patterson	1	1am	1	2017-09-11	2		2		2		1			1	1
1	1		1		1	Harris Millis	1	11	1	10-4am	1		4		2		1	1	More healthy options	5	3
1	1		2		1	University Heights	1	2017-03-04	1	after 10	3		4		2		2	1	Healthier Options, Grill	5	3
1	3		1		1	Mercy	1	12am	1	10pm - 2am	5		4		5		1			3	7
1	1		2		1	Harris	1	1-2 am	1	Past 11 pm	1		2		1		1			2	5
1
1	1		1		1	University Heights North	1	11pm	1	after 9pm	4		5		3		1	1	Late-night right now is mostly BBQ pork, onion rings, chicken nuggets, etc... Not extremely healthy. I like eating cereal late at night the best though	3	2
1	1		1		1	Hunt Hall	1	01:00:00	1	9pm-1am	4		1		2		2	1	something other than pasta	3	6
1	1		1		1	MILLIS	1	11pm	1	10pm-4am	5		5		5		1	1	Vegetables!	7	1
1	2		2		1	Marsh Austin Tupper	1	2017-12-01	1	2017-11-01	4		4		2		2	1	Perhaps the grill should open and more nuggets	1	6
1	1		1		1	Davis	1	12:00:00	1	10:00 pm - midnight	4		1		1		1	1	Breakfast foods: eggs, pancakes, tater tots, fruit, more cereal	2	3
1	2		1		1	Christie	1	10:30:00	1	after 9	5		4		5		1	1	nope	3	2
1	1		2		1	University Heights North	1	Midnight	1	2017-10-12	3		4		2		1	1	Dessert in general, tacos	2	1
1	2		1		1	Davis	1	11 or 12	1	10PM-4AM	5		4		5		2	1	TASTY GLUTEN FREE DRUNK FOOD gluten free mac and cheese, gluten free pizza, etc.	1	6
1	1		1		1	Millis	1	01:00:00	1	2017-10-12	3		4		1		2	1	breakfast foods	4	5
1	1		1		1	University Heights	1	12-1 AM	1	10-1 AM	4		1		1		2	1	Soup	5	5
1	1		1		1	WDW	1	03:00:00	1	Until midnight	5		2		5		2			1	8
1	2		2		1	mason	1	11:00-11:30	1	10:00pm and on	5		5		5		2	1	n/a	3	4
1	1		2		1	L and L	1	2017-12-02	1	2017-09-12	4		4		1		1	1	No	3	4
1	1		2		1	Millis	1	1am	1	2017-10-12	3		4		2		1	1	Something instead of corndogs...	1	8
1	2		2		1	Harris	1	11 - 12:30	1	9PM - 2AM	2		1		1		2	1	Don't stop cooking burgers and more variety	4	4
1	1		2		1	jeane mance	1	1	1	2017-10-01
1	1		1		1	Hunt Hall	1	2am	1	10pm	4		1		5		1	1	Mozzarella sticks	4	7
1	1		1		1	UHN	1	01:00:00	1	10:30-12:30	2		1		3		2	1	More healthy options, smoothies, fruit. Also ice cream.	5	4
1	1		1		1	harris	1	1am	1	2017-12-02	2		4		2		2			1	5
1	1		1		1	Patterson	1	12	1	9	4		2		1		1	1	More healthy options- even just keeping the salad bar open.	6	3
1	1		2		1	Hunt	1	12	1	9:30 - 11:00	1		4		2		2			4	6
1	1		1		1	MAT-Tupper hall	1	2 a.m.	1	11 o'clock	5		2		5		1	1	low calorie, hot and health food	6	2
1	1		2		1	Jeanne Mance	1	01:00:00	1	10PM - 1AM	4		4		1		1			4	6
1	2		1		1	university heights north	1	11pm	1	9pm and later	2		1		5		2	1	healthier option at dining halls, some salad, maybe fruit.	5	2
1	2		1		1	University Heights South	1	11:00:00	1	10:00-1:00	4		4		1		2	1	Vegetarian options besides a salad bar. Breakfast served during late-night would also be cool	5	3
1	1		1		1	sichel	1	1am	1	after 9	4		2		1		2	1	more fruit, yogurt...more snack options	6	3
1	1		2		1	Living/Learning	1	12-1AM	1	10:30PM - 12:30AM	2		1		2		2	1	More Desserts	4	6
1	4		2		1	Sheraton	1	00:00:00	1	8pm-4am	1		2		6	Time after work	2	1	Yogurt	3	4
1
1	1		2		1	Harris	1	2-3AM	1	At least open until 1:30	3		4		2		2	1	Desserts and Mac and cheese	1	8
1	2		1		1	MAT	1	12-2 am	1	11 pm or later	4		4		6	nugget night	1	1	Tacos, maybe pizza	3	5
1	1		2		1	Jean Mance	1	Around 2 in the morning	1	2017-10-12
1	1		2		1	Simpson	1	2			3		4		2		2	1	Keep corndogs	1	8
1	2		2		1	Coolidge	1	Around 12:30 am	1	10:00pm - 1:00am	4		4		2		1	1	Usually there are comfort foods at late night, which I enjoy very much. However, some healthier options such as sandwiches would be appreciated.	5	3
1	2		1		1	Davis	1	10:30:00	1	10:30 pm -1:30 am	4		4		1		1	1	Chicken Nuggets and waffle fries	2	5
1	1		2		1	Living/Learning	1	01:30:00	1	2017-10-12	4		1		3		1	1	Corn dogs	1	6
1	3		1		1	Simpson	1	10pm	1	10pm	5		5		5		2	1	I wish there were vegan options. Usually it is just chicken nuggets. I don't eat chicken.	7	1
1	2		1		1	Austin	1	12:30:00	1	2017-10-11	4		1		3		1	1	no	5	4
1	1		1		1	Patterson	1	11pm	1	10pm-1am	4		1		1		1	1	Pancakes	2	4
1	2		1		1	UHN	1	11pm or 12am	1	10pm	1		2		3		1			3	3
1	1		1		1	Richardson	1	12am - 1am	1	9pm - 12am	4		4		2		1			5	1
1	2		4	My	1	MAT	1	3:30am	1	12:00am	4		5		6	When I didn't eat anything in that day	1	1	Not really	3	4
1	2		1		1	L/L	1	11	1	2017-10-12	4		1		3		2	1	Ice cream	2	1
1	1		2		1	MAT	1	1am	1	after 10pm	1		4		1		1	1	chicken wings	4	3
1	2		1		1	Hamilton	1	02:00:00	1	10pm-midnight	5		4		5		2	1	anything	6	4
1	1		1		1	McCauley	1	11	1	11	4		5		3		2	1	Vegan options	6	6
1	2		1		1	Tupper	1	2am	1	9:30-12:00	5		5		5		2	1	A salad bar at night and/or fruit options	7	5
1	1		2		1	University Heights North	1	2-4am	1	2017-10-01	1		4		1		2	1	chinese food, grilled cheese, man and chees	2	7
1	2		2		1	wing	1	12	1	2017-10-02	4		4		2		2	1	salad, buffalo wings and better cereal	2	3
1	3		1		1	L/L	1	12~1	1	9~10	5		1		1		2	1	Donut, pasta	2	2
1	2		1		1	Christie	1	00:00:00	1	9pm-12am	4		1		3		2			3	2
1	2		1		1	University Heights North	1	12p	1	after 10p	5		5		5		2	1	bagels	5	8
1	2		1		1	Tup per	1	10:30:00	1	2017-10-01	5		4		5		1			7	2
1	4		1		1	Wing	1	1130-12	1	2017-09-12	5		6	Redstone market	5		2	1	more healthy food	7	3
1	1		1		1	University Heights South	1	10:30:00	1	9pm-1am	5		1		1		1			5	3
1	1		1		1	University Heights	1	01:00:00	1	11pm to 2am	4		4		4		2	1	more options each night	3	4
1	2		1		1	Converse	1	2am	1	11pm-3am	4		4		2		2	1	Sushi or wraps	4	6
1	1		1		1	Davis	1	23:00:00	1	9pm	4		2		3		1	1	mozzerella sticks	2	3
1	1		2		1	hunt	1	1130	1	10	4		1		1		1			1	6
1	1		2		1	Millis	1	1:30-2:00am	1	11:00-3:00	3		1		2		2	1	Breakfast	1	8
1	1		1		1	Harris	1	10:30:00	1	7pm	5		5		5		2	1	HEALTHY FOOD	7	1
1
1	3		1		1	L/L	1	11:00:00	1	2017-09-12	5		1		5		2	1	Salad	7	1
1	2		2		1	University Heights North	1	11:30:00	1	10:00 pm - 12:00am	4		4		1		2	1	Cheese and crackers, and chips and dips.	3	1
1	2		1		1	University Heights North	1	12am	1	9pm-1am	5		3		5		2			7	1
1	1		1		1	UHN	1	11PM	1	1AM	4		3		3		2	1	SWEET FOODS	4	3
1	2		1		1	University Heights North	1	midnight	1	9 pm- 1 am	1		4		2		2	1	more vegetarian options (like keep the toast out)	5	5
1	2		1		1	HM	1	1or2	1	to1or2	1		4		1		2	1	fruit would be nice	5	1
1	2		1		1	MAT	1	1pm-2pm	1	11pm-1pm	6	Rarely	6	None	1		2	1	Fresh-cut fruit, Sushi, Bread	7	3
1	2		1		1	Living and Learning	1	3am	1	2017-11-02	5		4		1		2	1	pasta	5	6
1	2		1		1	Harris	1	2017-10-11	1	Anything after 8/9	4		4		1		2	1	Maybe a little more variety? I remember when I was a vegetarian late night was he worst. It never had anything much for vegetarians/vegans.	3	1
1	1		1		1	Millis	1	10	1	8	5		5		5		1			1	2
1	2		1		1	University Heights North	1	11:30 PM - Midnight	1	9 PM - 1 AM	5		1		5		2	1	Healthier foods, like more vegetable options	7	2
1	1		1		1	Mcauley	1	12:00am	1	10:00pm- 2:00am	4		4		3		2	1	More vegetarian/vegan options!	3	4
1	2		1		1	University Heights North	1	1:00am	1	11-12am	5		1		5		1	1	More healthy foods	7	3
1	1		2		1	Wing	1	01:30:00	1	12:30am-2:30 am	5		2		2		2			3	8
1	1		1
1	1		1		1	Millis	1	1	1	2017-10-02	3		4		3		1	1	Breakfast (chocolate chip pancakes)	3	2
1	1		1		1	Harris Millis	1	12am	1	9-11pm	4		4		1		2			2	4
1	2		1		1	Mason	1	11-12 pm	1	10 pm +	4		3		1		2	1	Keep the salad bar open.	4	3
1	1		2		1	Coolidge	1	12	1	2017-10-12	1		4		2		1			5	5
1	1		2		1	McAuley	1	12:30:00	1	8 pm- 12 pm	1		2		2		1			2	2
1	2		1		1	Wilks	1	01:30:00	1	10 pm - 12 am	5		4		5		2			3	3
1	1		2		1	Millis	1	11	1	2017-10-12	2		4		2		1	1	Chicken Nuggets and french fries	3	5
1	2		2		1	Living and Learning	1	10:30:00	1	10pm and beyond	4		1		1		2	1	More vegetables, baked/bbq tofu	7	1
1	1		2		1	Living and learning	1	2am	1	11pm-2am	2		2		3		1			4	6
1	5	Exchange Student	1		1	Living and Learning	1	about 12:30 am	1	after 9 pm	2		4		6	Near from my dorm	2	1	Fresh fruit juice, yogurt, nuts	6	3
1	2		2		1	Christie	1	2am	1	11pm-2am	4		4		2		1			2	5
1	1		1		1	L/L	1	12	1	2017-09-12	4		1		2		1			4	4
1	1		1		1	Hunt Hall	1	12AM	1	After 9	4		4		1		1	1	Don't get rid of corndogs or chicken nuggets please.	1	3
1	1		2		1	U heights	1	2am	1	10pm-1am	2		1		2		2	1	Change up the food! Not just nuggets, corndogs and pulled pork.	4	8
1	2		1		1	coolidge	1	12:30/1	1	9-later	5		5		5		1	1	more nuggets	4	4
1
1	2		1		1	harris	1	2017-12-01	1	1030-1230	4		4		1		1	1	more corndogs, maybe more than just one primary meal	2	8
1	2		1		1	hm	1	1	1	11 pm on
1	1		2		1	Coolidge	1	01:00:00	1	2017-09-01	1		4		2		1			2	5
1	1		2		1	Harris/Millis	1	01:00:00	1	11pm-1am	3		4		2		1	1	Chicken Tenders	1	8
1	2		1		1	Millis	1	11:30:00	1	10pm -1 am	4		5		1		1	1	FRUITS!!! and pancakes	4	4
1	4		1		1	Sheraton	1	23:30:00	1	10 pm - 2 am	5		5		5		2			2	5
1	1		1		1	Millis	1	2017-11-12	1	10pm	4		5		3		2			5	1
1	1		1		1	living/learning b	1	9	1	2017-11-12	5		5		5		1	1	no	1	1
1	1		1		1	L and L	1	12:00:00	1	10:00-12:00	4		4		3		2	1	Healthy food	7	4
1	2		1		1	Living Learning	1	12 or 1	1	10-12:30	4		4		2		2	1	More options and healthier options. Something vegan	6	6
1	1		2		1	Tupper	1	midnight	1	10 or later	1		2		1		1			2	5
1	2		2		1	L/l	1	12	1	2017-10-01
1	1		1		1	university heights south	1	01:00:00	1	2017-10-01	4		4		1		2			5	4
1	1		2		1	University heights South	1	01:00:00	1	11:00pm	1		1		2		1			5	3
1	2		1		1	UHeights North	1	00:00:00	1	10PM-2AM	3		1		3		1	1	More pulled pork, breakfast food like pancakes, and ice cream.	5	8
1	2		1		1	UHN	1	2	1	2017-10-02	3		1		6	I need coffee to stay awake and a busy space to work in	1	1	ice cream	2	6
1	1		1		1	UHN	1	12	1	After 9	4		4		6	Depression	2	1	Chicken tenders, corn on the cob, soft pretzels, mashed potatoes,	7	1
1	1		2		1	UHeights North	1	12	1	8 pm -12 am	2		2		3		1	1	no	3	2
1	2		2		1	L/L	1	1	1	Past 10	1		4		2		1	1	None, they usually only have 2 people working and struggle to put out chicken nuggets	1	3
1	2		2		1	Wing	1	Midnight	1	10 p.m. - 12 p.m.	4		4		1		1			1	4
1	2		2		1	harris	1	12~1	1	after 7	4		5		6	too busy to have dinner	2	1	steak	4	1
1	1		1		1	University Heights South	1	11	1	9-1am	2		6	Marche	2		1	1	Sandwiches	6	6
1	2		2		1	HM	1	02:00:00	1	11:00pm	1		3		1		1	1	Chinese Dumpling	1	6
1	1		2		1	davis	1	midnight	1	2017-10-01	2		2		3		1			3	2
1	1		1		1	University Heights South	1	23:00:00	1	9-11 pm	4		4		3		1			7	2
1	2		1		1	Living learning	1	2017-09-10	1	2017-11-01	5		1		4		2			7	1
1	1		1		1	University Heights North	1	Midnight or later	1	9 pm to midnight	4		3		1		2	1	More vegetarian options and more healthy options like fruit and veggies. Never want a lot of heavy food, so something to snack on would be great.	5	2
1	1		1		1	Unviersity Heights South	1	Midnight	1	10pm-12:30am	4		3		3		2	1	more pierogis!!!!	1	4
1	1		1		1	University Heights North	1	12	1	2017-09-12	4		6	Marche	1		1	1	yogurt	5	3
1	1		1		1	UHeightd North	1	01:00:00	1	after 10 pm	1		1		1		1	1	onion rings	1	6
1	1		2		1	UHN	1	11-12:30	1	10-12:30	3		5		1		2	1	Icecream, Chicken parmesan,	1	3
1	1		1		1	Millis	1	11:45:00	1	10-12pm	1		3		3		1	1	Fruits	3	2
1	1		1		1	University Heights North	1	appx. 12am	1	After 10 pm	4		4		4		1			1	7
1	1		2		1	Wright	1	11 or 12 at night	1	Anything past 9	4		3		2		2	1	Although I love a good waffle at midnight as much as any other dude, more vegetarian options would be nice to see implemented.	5	5
1	1		0		1	Harris	1	03:00:00	1	10:00-12:30	4		4		1		2	1	Vegetarian options	4	8
1	1		1		1	Wright hall	1	1:30am	1	2017-11-02	4		4		3		2	1	Fruit and salad	6	7
1	1		2		1	WDW	1	11	1	2017-09-12	4		2		1		1			5	6
1	1		2		1	Harris millis	1	12	1	10 to 12	3		4		2		2	1	Chicken breasts Rice Fruit Lots of protein	5	6
1	1		1		1	Harris	1	01:00:00	1	10pm	4		4		1		2	1	Fruit, toast and healthy options	7	3
1	1		1		1	university heights north	1	11pm	1	9pm-12am	1		1		2		2			5	4
1
1	1		2		1	L/L	1	2am	1	2017-09-12	2		2		3		2			4	4
1	1		1		1	Wilks	1	03:00:00	1	11 PM to 1 AM	2		1		2		2	1	There should definitely be more variety at late night. I absolutely love the conviencance of having a dining hall open at harris millis because everyone has different sleep schedules and I tend to eat later at night. It would be great to see fruit offered, or more healthy options. Soups would be nice to have too, as well as more meals rather than snacks but nothing too over the top.	5	8
1
1	2		2		1	Harris	1	1-2 AM	1	10-12:30	4		1		4		2	1	Sandwiches	3	4
1	1		2		1	Harris\Millis	1	1:00am	1	10:00pm - 12:30pm	1		2		3		2	1	Sandwiches; like deli style	1	4
1	2		1		1	Converse	1	11pm	1	9-12pm	6	I went once last year	2		3		2	1	More of a variety, when I went I think it was just waffles, fries, and chicken nuggets. Would love to see more fruit/cheese and crackers/variety of snacks	5	2
1	1		1		1	Converse	1	1AM	1	9:30-12:30	2		4		1		2	1	Macaroni and cheese	5	4
1	2		1		1	Uheights South	1	11	1	2017-10-01	4		1		3		2	1	Breakfast for dinner	6	3
1	1		1		1	mercy	1	11:30:00	1	past 8:30	2		4		3		2	1	More vegan options. I would like to see vegan french fries, and vegan veggie burgers. Any more vegan options would be appreciated though	3	2
1	2		2		1	christie	1	12	1	2017-10-12	5		5		5		1			4	2
1	2		1		1	simpson	1	23:00:00	1	after 9 pm	5		4		5		2	1	healthier options	7	2
1	2		1		1	coolidge	1	01:00:00	1	10-1 or 2	4		4		1		2			4	4
1	3		2		1	Mason	1	1	1	00:30:00	5		5		5		1	1	NO	7	4
1	1		1		1	Tupper	1	2017-10-12	1	8 and on	4		1		1		1	1	Healthier options	7	1
1	1		2		1	McAuley	1	Past midnight	1	10 to 12	2		4		2		2			6	8
1	2		4	Any is fine	1	U heights south	1	1-2 am	1	2017-11-12	4		4		1		2	1	More fruits	5	6
1	2		2		1	Mercy
1	1		2		1	L/L	1	12:30:00	1	11pm-1am	2		1		2		2	1	More vegetables, vegetarian options, less greasy fried meats.	2	6
1	2		1		1	University Heights North	1	12-1am	1	2017-09-02	4		4		3		2			5	2
1	1		1		1	MAT	1	12	1	2017-09-12	4		1		3		1	1	Mac and cheese	3	5
1	2		1		1	Millis	1	11	1	10	4		4		3		2			6	5
1	1		2		1	University Heights	1	9	1	10pm on	1		2		3		1	1	I would like to see some mac and cheese. I also would love to have chicken parm, I gave had it once there and it was very good.	1	2
1	1		1		1	Tupper	1	1/2am	1	10-1am	4		2		2		2	1	More actual dinner options, not just hamburgers and hotdogs	7	2
1	1		1		1	University Heights North	1	11:30pm	1	2017-09-12	5		5		5		2	1	Vegetables	7	1
1	2		1		1	simpson	1	12	1	2017-08-11	4		2		3		1			6	2
1	1		1		1	Wilks	1	11pm	1	10pm-1am	4		4		2		2	1	I would like to see healthier options. I always see fried foods, burgers, or sweet things like waffles. I would like to have the option to make myself a salad or something a little healthier like chicken breast or something.	6	2
1	3		1		1	Wing	1	Midnight	1	2017-09-12	5		6	Redstone Market	5		2	1	More healthy options	7	8
1	2		2		1	University heights	1	12	1	12	4		1		2		2			7	8
1	1		1		1	Christie	1	00:00:00	1	2017-08-11	4		1		1		2	1	Healthier options in general. Normally I'll go there when I have to study late into the night and everything on Redstone is closed. The food serves (i.e. chicken nuggets and french fries) are more conducive to a food coma than productivity	5	5
1	1		1		1	GreenHosue	1	12	1	2017-09-11	4		5		2		2	1	Veggies and salad and non fried food	7	1
1	3		1		1	L/L	1	23:30:00	1	6:30 PM and beyond	2		5		2		1			5	2
1	2		1		1	Coolidge	1	2017-12-01	1	9pm+	4		2		3		2	1	At night I am looking for snacks. The late-night dining choices at harris millis almost encourage eating an entire full meal, and that's often what happens as a result even though it is unnecessary.	3	4
1	1		1		1	Harris Hall	1	12:30 a.m.	1	11-1 a.m.	2		3		2		2	1	Meals made with healthy unprocessed and non-fattening ingredients.	5	5
1	1		1		1	Harris	1	8am	1	10pm-12am	1		5		1		1	1	Chicken parmesan	4	3
1	2		2		1	McAuley	1	11	1	8pm - 5am	5		2		5		1			3	2
1	2		1		1	Wright	1	11	1	9	5		5		5		2			5	4
1	2		1		1	UHN	1	midnight	1	after 10	1		5		1		2	1	More vegetarian options	5	3
1	2		1		1	Jeanne Mance	1	11:00pm	1	9:00pm-1:00am	4		4		1		1	1	Mac and Cheese	1	5
1	1		1		1	UHN	1	11:00:00	1	9:00 and later, I guess	1		4		1		1	1	Mostly I just want cereal	4	3
1	1		1		1	Mason	1	12am	1	after 9	4		4		3		2			5	4
1	2		1		1	UHS	1	12-2am	1	2017-09-12	4		4		1		2	1	fruit, vegan options	7	4
1	1		1		1	Wilks	1	02:00:00	1	22:00:00	5		5		5		2			7	1
1	1		1		1	UHS	1	11	1	2017-09-12	4		1		1		1			7	2
1	1		2		1	L/L D	1	02:00:00	1	04:30:00	1		2		1		1	1	Not in particular	3	5
1	2		1		1	University Heights North	1	12 - 1 am	1	10pm onward	4		1		6	study break	1	1	more veggies!!!	1	5
1	1		1		1	jeanne mance	1	2017-11-12	1	2017-10-12	5		4		5		1	1	More Vegan options	5	4
1	1		1		1	University Heights North	1	1am	1	10pm onward	3		4		1		1	1	I wish the ice cream could be left open for late night	2	3
1	4		1		1	uhs	1	1am	1	11-3am	2		4		6	being hungry and studying late	2	1	desserts, pastas, something that isn't deep fried maybe	4	4
1	1		1		1	McAuley	1	11	1	2017-09-12	5		4		5		2	1	Healthier food	6	2
1	1		1		1	university heights north	1	12:30:00	1	2017-10-12	4		5		3		2			4	6
1	1		1		1	University heights north	1	Between 7-9AM	1	After 9:30PM	4		4		3		2	1	Healthy munchies like the breakfast fruit or veggies or hummus or guacamole	5	4
1	1		1		1	University Heights North	1	12:00-1:00	1	10:00pm-3:30 am	4		5		3		2	1	I would like to see more salad options and snack foods, perhaps cheese and crackers. I am at late-night for snacks not a whole meal.	3	2
1	1		1		1	Simpson	1	midnight or 1am	1	after 9	4		4		2		2	1	Just more stations open in general and more variety. A lot shut down before late-night dining	1	4
1
1	1		2		1	L&L	1	00:00:00	1	2017-10-12	4		4		1		1	1	Wings :D	1	4
1	1		1		1	University Heights South	1	11pm	1	9pm-1am	4		3		1		2	1	vegan healthy choices	6	4
1	2		1		1	WDW	1	1am	1	2017-09-01	4		2		3		2	1	I'd like to see healthier options such as fruit and yogurt offered because sometimes I want to eat healthy but just need a snack	7	2
1
1	1		1		1	University Heights North	1	11:00pm	1	10pm-1am	4		6	Marche	1		2	1	Any type of whole grain	5	1
1	1		2		1	Harris	1	12	1	10-12:30	2		4		2		2	1	Philly Cheese Steaks, Late Night Breakfast	2	2
1	2		1		1	Christie	1	12:30:00	1	After 9:30	4		4		2		2			3	5
1	3		1		1	University Heights North	1	11:30PM-12:30AM	1	9PM-12AM	5		5		5		2	1	More healthy snacks: apples and peanut butter, bagels, apple sauce, bananas, tea, sandwich station	7	1
1
1	1		1		1	Harris Millis	1	1am	1	night time	4		4		3		2	1	more vegan options; I often go to late night and get stuck with no options... its awful!!!!!!	4	4
1	2		1		1	Uheights	1	9am	1	10pm	2		4		1		1			3	4
1	5	Junior Exchange Student	2		1	Living and Learning A	1	02:00:00	1	11:00 to 1:00	4		4		2		2			1	8
1
1	2		1		1	Davis	1	12-1 am	1	2017-10-12	5		4		2		2	1	VEGETABLES, ICE CREAM, FRUIT. there are no healthy options.	5	3
1	1		1		1	University Heights North	1	Between 11-12	1	10-12pm	4		1		3		2	1	Fruit, breakfast food, nachos, more options in general	5	5
1	3		1		1	Wdw	1	3:30am	1	After midnight	5		1		2		2	1	Grilled cheese and veggies	7	4
1	2		1		1	Sheraton	1	12:30am	1	9pm-2am	2		5		1		2	1	HEALTHY options, vegetarian options, not pasta	7	3
1	2		1		1	Mason	1	11pm or midnight	1	9pm-2am	5		4		1		2	1	Ice cream	2	2
1	2		1		1	Millis	1	Never	1	12-2am	2		1		2		2	1	Paninis	3	4
1
1	1		1		1	harris millis	1	1am	1	2017-10-01	2		3		1		2	1	ice cream	4	4
1	2		1		1	Coolidge	1	1am	1	11pm or later	5		3		5		2	1	French fries, sandwiches, soup	4	4
1	1		1		1	UHN	1	12	1	2017-09-01	1		1		3		2	1	ice cream or fruit would be nice	4	3
1	1		0		1	L&L	1	10pm-4am	1	10pm-6am	3		1		2		1	1	Just food, more substantial meals	6	8
1	1		1		1	Ready gall	1	2am	1	9pm-2pm	4		4		2		2			2	8
1	2		1		1	UHS	1	01:30:00	1	9:30-12	1		6	none	2		2			7	1
1	1		1		1	Living and Learning A	1	Anywhere between midnight and 3:00am	1	Between 10:30pm and 12:30am	4		4		3		1	1	More breakfast options.	1	4
1	5	GGP	2		1	MAT	1	0	1	half of the hour	4		3		1		1	1	rice	7	8
1	1		2		1	U-Heights South	1	12	1	10-12:30	4		5		4		1	1	quesadillas	3	2
1	1		1		1	Living and Learning	1	01:00:00	1	10pm-1:30pm	2		1		3		1	1	N/A	1	5
1	1		2		1	Living/Learning	1	23:30:00	1	After 7PM	1		2		2		1			4	2
1	1		1		1	Redstone	1	2am	1	2017-10-02	5		4		5		2	1	More things for vegetarians	4	8
1	2		2		1	Wing	1	11:30:00	1	10	4		4		1		1			2	6
1	1		2		1	L/L	1	2300-0000	1	2000-2200	4		4		2		2	1	More meat or less fried food	5	6
1	2		1		1	mason	1	08:30:00	1	10pm-2am	6	very rarely	4		2		2	1	Healthy but tasty options, just reasonable alternatives. Instead of french fries maybe a baked potato bar, fruit salad with dessert, baked apples for dessert, turkey clubs rather than fried chicken.	5	1
1	1		1		1	UHN	1	01:30:00	1	10:30-12:30
0
1	1		2		1	UHS1	1	11pm	1	11pm-5am
1	2		1		1	christie	1	2017-11-12	1	11pm-2am	5		3		2		2			3	4
1	1		2		1	Richardson	1	01:00:00	1	2017-10-01	4		4		2		2			4	5
1	1		1		1	McAuley	1	11-12 pm maybe 1	1	2017-10-12	4		4		6	I'm stressed and need food to cope	2	1	Grilled cheese and maybe something a little healthier, even like a flatbread pizza instead of the usual.	4	2
1	1		2		1	Living and Learning	1	01:00:00	1	12:00 am - 2:00am	2		4		1		1	1	It is fine	3	3
1	2		2		1	CWP	1	12	1	2017-10-12	4		4		2		1	1	Salads	7	4
1
1	2		2		1	Simpson	1	12:00-1:00	1	10:30-1:00	4		2		2		2	1	chicken, pizza	6	5
1	1		1		1	Simpson	1	12	1	2017-09-11	5		4		5		2	1	Healthy food	7	6
1	2		1		1	Mason	1	midnight	1	10 pm onwards	4		4		5		2	1	More fruits and veggies Chicken parm Eggplant parm	4	3
1	1		1		1	Jeanne Mance	1	3	1	10	4		4		1		2	1	Ravioli Keep up the chicken nugs	2	4
1	2		1		1	Hamilton	1	between 11-1	1	9-12pm	5		1		5		2	1	no	4	4
1	1		2		1	Wing	1	12	1	12-4 am
1	2		2		1	University Heights South	1	12	1	2017-10-01	1		4		2		1	1	The corn dogs are garbage, no offense	1	5
1	2		1		1	UHeights South	1	00:00:00	1	10pm-12am	5		5		5		2	1	A balance of healthy (fruit, veggies, baked foods (not fried), etc.) and unhealthy (ice cream, cereal, chocolate, etc.)	5	3
1	2		1		1	Mason	1	00:30:00	1	9:30-12:30	5		2		5		2			2	5
1	5	Exchange student	1		1	Harris	1	11pm	1	9pm	4		5		3		1			1	1
1	1		1		1	Harris	1	1:00am	1	9:00pm	4		3		3		2			5	6
1	2		2		1	Christie	1	Past midnight	1	Past 9 pm	6	Too far for comfort	4		2		1			3	5
1	2		2		1	Davis	1	midnight	1	10pm-1am	4		4		3		1	1	breakfast foods	3	4
1	1		2		1	Sichel	1	after midnight	1	past 9 pm	2		4		2		2	1	French Fries, Chicken Wings, Mac n Cheese, Pizza, Hot dogs, Burgers	1	6
1	2		1		1	Christie	1	11pm-12am	1	anything past 8pm	5		4		5		2	1	Don't know the options	5	2
1	2		1		1	Christie	1	22:00:00	1	11 pm-1 am	5		5		5		2	1	Smoothie bar with protein options. More fresh food options, alternative ice cream options	7	2
1	2		2		1	University Heights South	1	01:00:00	1	10-12:30	3		4		3		1	1	Consistent french fries	3	1
1	2		2		1	L+L	1	11PM	1	10PM-12PM	4		4		1		1			4	5
1	1		1		1	Austin	1	02:00:00	1	10:00-2:00	2		4		1		2	1	Grilled cheese, more vegetarian options, pizza bagels	3	3
1
1	1		2		1	MAT	1	1hour	1	11:00:00	4		4		3		1	1	something sweet like chocolate cake or a tiramisu cake	3	1
1	1		2		1	l/l	1	06:30:00	1	00:00:00	3		6	no	1		2	1	real food -- not just chicken nuggets and pasta	7	5
1	1		2		1	Jeanne Mance	1	01:00:00	1	11-12:30	2		4		2		2	1	burgers	2	6
1	4		2		1	Living and learning	1	23:30:00	1	11:00 PM - 7:AM	5		3		3		2			5	8
1	1		2		1	Millis	1	12:30:00	1	That is an objective and dumb question, especially since Grundle already has a set late night time	3		5		2		2	1	More fresh fruit and vegtables, not the mass suplied trash, 'unripe yet overripe' sodexo fruit nobody wants to eat. Maybe fish idk	4	1
1	2		1								5		5		5		2	1	pancakes	6	1
1	1		1		1	Coolidge	1	1-2am	1	11pm-2am	4		4		3		2	1	More vegetarian options; tofu, seitan, veggie chicken sticks	3	4
1	2		1		1	Converse Hall	1	12am	1	9pm onward	5		2		5		1	1	no	7	1
1	2		2		1	Christie	1	12	1	10PM or later	4		4		1		1			3	7
1	3		2		1	hm	1	2:00am	1	after 12:00am	4		2		1		2	1	fruits and cakes	6	4
1	2		1		1	University Heights North	1	00:00:00	1	9pm-12	5		1		5		1	1	no	5	2
1	2		1		1	University Heights North	1	01:00:00	1	10pm- 1 am	5		4		5		2			1	4
1	1		2		1	Wilks	1	12	1	2017-10-12	5		4		5		1	1	No	5	2
1	1		2		1	Austin	1	12-1 AM	1	After 10PM	3		4		2		1			2	4
1	1		1		1	Davis	1	23:00:00	1	11:00 pm - 2:00 am	5		3		5		2	1	Mozerella Sticks	3	4
1	1		1		1	Harris	1	11	1	After 10	1		3		1		2	1	More gluten free vegetarian options	6	5
1	1		1		1	University heights south	1	12	1	9:30-11:30	2		4		2		2	1	Tacos, mozzarella sticks, onion rings, nachos, grilled chicken wraps	1	5
1	1		1		1	uheights south	1	01:00:00	1	10:00-1:00	5		1		5		2	1	PANCAKES, ICE CREAM	4	8
1	1		1		1	Patterson	1	Between 10 and 12	1	After 9ish	5		5		5		1			2	3
1	4		1		1	Mercy	1	Midnight	1	10pm	5		2		2		2	1	Breakfast!	4	4
1	1		1		1	Harris	1	12am	1	10pm-1am	3		2		2		2	1	More fruit, grill items like grilled cheese, veggie burgers	3	6
1	2		2		1	UHN	1	1	1	2017-10-12	4		2		1		1	1	Chicken nuggets	5	4
1	2		1		1	Millis	1	1030	1	2017-10-12	4		4		3		2	1	Chicken nuggets	2	3
1
1	2		2		1	l and l	1	12	1	10 to 1	4		4		2		2	1	healthier stuff like salad or something	7	1
1	2		1		1	Wilks	1	11:00:00	1	12:00:00	5		5		5		1	1	Mac and cheese	1	2
1	2		1		1	Wing	1	13:00:00	1	10pm- 3am	5		4		5		2	1	I would like to have buffalo wings, and also more healthy options than fries and chicken nuggets.	4	5
1	1		1		1	Coolidge	1	1am	1	11- on	5		4		2		1	1	Healthy food	5	1
1	1		1		1	Hamilton	1	1:00am	1	8:00pm to 2:00am	4		4		2		1	1	No	1	6
1	2		1		1	Ready	1	Midnight	1	2017-11-03	4		4		3		2	1	Sweet and sour chicken, fresh fruit	3	5
1	1		0		1	MAT	1	I try to be in bed by 11:00 PM	1	10:00-2:00	2		1		2		2	1	It would be excellent if there was a wide variety of fruit. A few examples: raspberries, blueberries, strawberries, blackberries, pineapple, and watermelon. You guys also make some delicious chocolate chip cookies and sugar cookies. It would be sweet if you always had those laying around.	1	3
1	2		1		1	University Heights North	1	11:30:00	1	after 10:00	5		1		5		1			1	1
1	1		1		1	Mercy	1	12:00:00	1	past 8 pm	5		5		5		2	1	Small potions of healthy foods only... late night dining is unhealthy.	7	1
1	2		1		1	Davis	1	between 11pm-2am	1	until ~1 am	4		3		6	Few other options	2	1	desserts, coffee, MORE OPTIONS	3	5
1	1		1		1	McAuley	1	12:00am	1	9:00pm on	5		4		5		1	1	Crossants	5	1
1	1		1		1	WDW-Davis	1	9	1	1 AM-3 AM	5		5		3		2			4	3
1	1		1		1	Mason	1	12	1	2017-09-01	1		4		3		1	1	Personalized burritos	5	1
1	2		1		1	Christie	1	10	1	2017-10-12	4		4		1		1			3	4
1	2		1		1	Davis Hall	1	02:00:00	1	22:30:00	2		4		1		2	1	chicken nuggets, sandwiches	5	5
1
1	1		1		1	U-heights south	1	12	1	After 10	4		3		1		2	1	More vegetarian options	4	4
1	1		1		1	Uheights	1	12	1	2017-09-12	4		1		4		2	1	Anything healthy! Fruits veggies	7	3
1	1		1		1	Mason	1	23:00:00	1	After 10 pm	5		4		5		2			6	2
1	2		1		1	Millis	1	11:30pm	1	9:30pm-12:00	1		1		1		2	1	More vegetarian options, maybe breakfast for dinner such as pancakes, waffles and fresh fruit.	5	2
1	1		1		1	Simpson	1	01:00:00	1	8PM-10PM	5		5		5		2			2	3
1	2		1		1	mason	1	00:00:00	1	12-4am	5		4		1		2	1	healthier food and good food.	6	4
1	2		1		1	University Heights South	1	11-12:30	1	11 PM - 2 AM	4		4		3		1	1	I like the options, love the chicken nuggets	1	1
1	1		1		1	Harris	1	12am	1	10-12:30	1		4		1		1	1	vegan pumpkin chocolate chip cookies	1	2
1	2		1		1	439 College Street	1	11	1	2017-09-11
1	2		1		1	Patterson	1	10:30:00	1	2017-11-02	5		5		5		2	1	Asian options	4	3
1	1		1		1	Living Learning D	1	Between 11:30 PM - 1:30 AM	1	Between 10 PM -5 AM	5		4		5		2	1	Things besides greasy foods that are terrible for you.	4	8
1	1		2		1	Wright Hall	1	00:00:00	1	10pm-3am	4		4		1		2	1	mac n cheese	3	4
1
1	1		2		1	L&L	1	01:00:00	1	10:30-12:30	3		1		2		1	1	more gluten free food	5	7
1	2		1		1	Wing	1	01:00:00	1	9-1 AM	5		1		5		1			4	7
1	2		2		1	ll	1	12:00om	1	not sure
1	2		1		1	millis	1	12	1	22:00:00	5		1		5		1	1	healthier food	7	5
1	2		1		1	University Heights South	1	11pm	1	9-11pm	5		5		5		2	1	berries and chocolate	5	1
1	1		1		1	Millis	1	11pm	1	After 9pm	1		5		2		2	1	More options French fries are always good	2	4
1	2		1		1	Mason	1	08:20:00	1	9	5		5		5		2			6	2
1	2		1		1	UHN	1	01:00:00	1	10:30 - 1
1	1		1		1	University Heights North	1	23:00:00	1	11-1 am	4		5		1		2	1	More healthy foods if I miss dinner but would like a healthy snack.	3	4
1
1	2		1		1	Christie	1	08:00:00	1	10pm-2am	5		1		5		1			5	2
1	1		1		1	Wright	1	2017-11-12	1	2017-09-12	5		3		5		1	1	more vegetables	5	1
1	1		1		1	Wright	1	12am	1	9pm-1am	5		3		5		2			4	6
1	1		1		1	Weight	1	12:30:00	1	2017-10-12	5		4		2		1	1	No	2	3
1	1		2		1	wright	1	1	1	2017-10-02	1		3		1		2	1	mozzerella sticks, ice cream, pizza, anything you can toss in a fryer.	1	8
1
1	2		3		1	Jeanne Mance	1	1-2am	1	10pm	5		5		5		1			6	2
1	2		1		1	University Heights North	1	11pm	1	1030-12:30	5		1		5		1			5	2
1	2		1		1	Tupper	1	01:00:00	1	9 pm- 1 am	1		4		3		2	1	Garlic bread, fruit and yoghurt	5	4
1	1		2		1	Sichel	1	1	1	2017-08-01	4		4		2		1	1	mac and cheese	1	6
1	1		1		1	Harris	1	12am	1	10pm	4		4		1		2	1	Just more of a variety of foods	3	4
1	1		2		1	Marsh	1	12	1	2017-10-02	3		1		2		1			3	7
1	2		2		1	Christie	1	11:30:00	1	11pm-12am	4		3		2		2	1	Vegan muffins	6	4
1	2		1		1	converse	1	11	1	9pm on	5		3		4		1			3	2
1	1		1		1	Uheights North	1	12:30:00	1	2017-09-12	4		2		1		1	1	no	4	2
1	1		1		1	harris millis	1	03:00:00	1	2017-10-02	3		2		2		2	1	salad, soup, chicken wings	4	8
1	2		1		1	mason	1	11	1	09:30:00	4		4		1		1	1	mac and cheese	1	1
1	2		2		1	Converse	1	23:00:00	1	9pm-12am	4		4		1		1			1	3
1	1		2		1	UHS	1	11	1	1030-1230	4		4		1		1	1	Ice Cream	2	2
1	1		2		1	Mason	1	2017-11-01	1	Up to 12	5		5		5		1	1	Something warm. To help sleep. like soup.	4	1
1	3		1		1	Quarry Hill	1	10pm	1	2017-10-02	1		1		1		2			6	3
1	2		1		1	University Heights North	1	between 11:30 and 1	1	After 10pm	5		4		5		1			4	3
1	1		0		1	UHN	1	1	1	10-12:30	3		4		2		1			1	4
1	3		1		1	Converse	1	2017-11-12	1	anything after 10-11	5		4		5		2	1	More healthy options. The unhealthy food is good which is why it is hard to eat healthy but I wish their were more healthy options	5	1
1	1		1		1	patterson	1	08:30:00	1	2017-09-11	4		1		1		1	1	ice cream	5	3
1	1		1		1	Millis	1	12	1	2017-10-04	2		4		2		2	1	More chicken nuggets	1	6
1	1		1		1	Millis	1	11-12 pm	1	10-12 pm
1	2		1		1	WDW	1	00:00:00	1	10 pm - 1 am	4		1		3		1			2	3
1	3		1		1	University Heights South	1	1:00AM	1	10pm-12am	4		4		3		1			3	2
1	5	GGP	2		1	MAT	1	06:00:00	1	01:00:00
1	1		2		1	Harris			1	2017-08-12	3		2		2		1	1	Keep the pulled pork. Rinse the corn-dog, bring CHICKEN PARM.	1	8
1
1	1		1		1	mercy			1	after 8	4		4		2		2			6	1
1	1		1		1	Hunt	1	12am	1	10pm	1		5		2		1	1	Smoothies	4	4
1	1		1		1	Harris	1	02:00:00	1	10PM to 1 AM	4		4		1		2	1	Some healthier options. Keeping the fruit and veggies out would be awesome. I also love tacos and nachos at night.	5	7
1	1		1		1	Harris	1	2am	1	10	4		4		1		1	1	raw veggies	2	2
1	1		2		1	Wright	1	12	1	2017-10-12	2		2		1		1	1	More breakfast	3	5
1	2		3		1	UHeights North	1	7am or 10am	1	8pm to 1am	1		4		2		2	1	Grilled Vegetables, healthy meals with chicken, more Simple Servings	7	4
1	2		2		1	Mason	1	12pm	1	10-1am	4		2		1		2	1	Healthier food options please	7	6
1	1		2		1	Living/Learning A	1	11-12pm	1	Past 10pm	4		1		2		1			5	6
1	1		2		1	Tupper	1	1am	1	10pm - 2am	3		4		2		2			4	7
1	1		2		1	Wilks	1	8	1	2017-09-12
1	1		1		1	Harris Millis	1	11:30:00	1	10-11:30	4		4		3		2	1	Ice cream	4	2
1	1		1		1	Jean Manse	1	11	1	2017-09-12	4		5		3		2	1	more vegtables	7	2
1	1		1		1	Richardson	1	12:00:00	1	9-12pm	4		4		1		1	1	ice cream/ milkshakes. I always crave ice cream but you close it	2	3
1	1		1		1	Patterson	1	1am	1	9pm or later	4		6	Marché or Redstone Market	2		2			5	1
1	1		1		1	L/L	1	23:00:00	1	8 pm - 12 am	5		5		5		1	1	n/a	1	1
1	1		1		1	Mercy	1	23:00:00	1	2017-09-12	4		4		2		1	1	More nuggets! and chicken pattied	3	4
1	1		1		1	Wright Hall	1	2-3 AM	1	11-12 PM	5		5		5		1	1	Healthier Items	6	4
1	1		2		1	Wilks	1	11 p.m. to 1 a.m.	1	9 p.m. to 12 a.m.	4		4		2		1	1	Ice Cream	1	8
1	1		1		1	millis	1	4am	1	2017-11-04	1		4		1		2			4	8
1
1	1		1		1	McAuley	1	23:00:00	1	10:30-!2:30	6	once time a month	4		1		2	1	Healthier options, such as freshly prepared salads, granola and yogurt parfaits, better fruit, and grilled cheese.	7	3
1	2		1		1	Living and Learning	1	1a.m. - 4 a.m.	1	11 p.m. and after	4		4		2		1	1	mozzarella stick, ice cream	1	8
1	1		2		1	U heights north	1	12:00-12:30	1	9:30-12:00	2		4		2		2	1	Something vegan or vegetarian would be awesome, but really anything healthier would be appreciated. Chicken nuggets and corn dogs are awesome the first week, but I'd prefer grilled chicken or something.	2	3
1	2		1		1	Millis	1	23:00:00	1	past 9 pm	4		6	Marche	3		2	1	Literally anything remotely healthy	7	1
1	1		1		1	Davis	1	1	2017-09-12	5		4		5		2	1	No	5	3
