# Supplementary material for: You can’t “nudge” nuggets: An investigation of college late-night dining with behavioral economics interventions
Source: PLoS One. 2018 May 31;13(5):e0198162. doi: 10.1371/journal.pone.0198162 (PMC5979022; doi:10.1371/journal.pone.0198162)
Supplement: S2 Dataset — (XLSX) [file pone.0198162.s002.xlsx]

## Sheet: Sheet1
Survey #	Q1	Q2	Q3	Q4	Q5	Q6	Q7	Q8
1	0	2	00:00:00	0	1	2	1	chicken patty, onion rings
2	0	2	23:45:00	0	0	4	4	chicken sandwhich, onion rings
3	0	2	23:30:00	0	1	4	3	onion rings, cheeseburger
4	0	2	00:00:00	0	0	3	4	chicken patty, onion rings
5	0	2	00:00:00	0	0	4	2	chicken patty, pasta, onion rings
6	0	2	00:00:00	0	0	1	2	chicken patty, pasta with alfredo
7	0	1	01:30:00	0	0	2	5	alfredo pasta, chicken patty, onion rings, veggie lasagna
8	0	2	00:00:00	0	0	3	3	chicken patty, onion rings
9	0	2	00:00:00	0	0	4	4	chicken patties
10	0	2	01:00:00	1	0	5	6	onion rings, burger
11	0	2	23:30:00	1	0	7	3	unhealthy ones because I had to
12	0	2	23:00:00	0	0	1	2	nuggets
13	0	2	22:45:00	0	0	1	7	chicken patty, onion rings
14	0	2	00:00:00	0	0	2	0	chicken patty
15	0	2		0	0	2	4	chicken patty
16	0	5	02:00:00	0	0	1	7	chicken patty
17	0	1	23:30:00	0	1	4	1	chicken patty, onion rings, salad
18	0	1	01:00:00	0	0	3	5	onion rings
19	0	1	00:00:00	0	1	2	3	breakfast
20	0	3	01:00:00	0	0	4	3	onion rings
21	0	2	23:30:00	0	1	1	5	chicken patty, onion rings
22	0	2	02:00:00	0	1	3	6	onion ring, chicken sandwhich
23	0	3	01:00:00	0	0	3	5	chicken patty, lasagna
24	0	1	00:30:00	0	0	6	7	powerade, cereal
25	0	3	01:00:00	0	0	3	4	chicken patty
26	0	3	01:00:00	0	0	4	1	nuggets
27	0	2	01:30:00	0	0	1	2	chicken patty, onion rings
28	0	3	01:00:00	0	0	4	0	chicken patty, cereal
29	0	2,3	01:00:00	0	1	1	7	chicken patty
30	0	2	00:30:00	0	0	1	3	chicken patty, onion rings
31	0	2	01:00:00	0	0	7	4	chicken patty
32	0	2	00:30:00	0	0	4	4	chicken patty, onion rings
33	0	5	01:00:00	1	0	1	5	chicken patty
34	0	1	23:30:00	1	0	2	1	onion rings
35	0	1	00:45:00	1	0	2	1	burger, onion rings
36	0	5	00:00:00	1	0	1	2	chicken patty, onion rings
37	0	4	01:00:00	0	0	4	3	onion rings, corndogs
38	0	2	02:00:00	0	0	5	5	chicken patty
39	0	2	01:00:00	0	0	7	6	chicken patty
40	0	2	00:00:00	0	0	3	1	chicken patty
41	0	4	02:00:00	0	0	7	0	chicken patty
42	0	2	23:30:00	0	1	3	2	chicken patty
43	0	2	00:45:00	1	0	6	0	pineapple, lasagna, onion rings
44	0	2	01:00:00	0	1	5	2	onion rings
45	0	1		1	0	1	7	french fries
46	0	3	01:30:00	0	0	5	4	burger, cereal, onion rings
47	0	2	23:30:00	0	0	5	5	chicken patty, onion rings
48	0	1	00:00:00	0	0	4	2	cereal, onion rings
49	0	3,4	23:30:00	0	0	1	7	cereal
50	0	2	00:00:00	0	0	1	2	chicken patty
51	0	2	00:45:00	0	0	4	2	chicken patty
52	0	3	00:00:00	0	1	1	3	chicken patty, onion rings
53	0	1	01:00:00	0	0	2	4	chicken patty, onion rings
54	0	3	00:30:00	0	0	1	0	nuggets, onion rings
55	0	1	01:00:00	1	1	5	2	chicken patty
56	0	1	00:00:00	0	0	4	3	chicken patty
57	0	1	01:00:00	0	0	5	3	chicken patty
58	0	1	01:00:00	0	0	3	2	chicken patty
59	0	3	00:00:00	0	1	5	4	chicken nuggets
60	0	1,3	00:00:00	1	0	6	2	chicken nuggets
61	0	3	00:00:00	0	0	5	1	chicken patty, onion rings, cereal
62	0	2	01:00:00	0	0	4	7	chicken patty
63	0	1	02:00:00	0	0	6	3	chicken patty
64	0	1	23:30:00	0	0	4	2
65	0	2	01:00:00	1	0	7	2	fake "chicken"
66	0	3		0	0	4	1
67	0	5	07:15:00	0	0	1	2	chicken patty, onion rings
68	0		00:00:00	0	0	1	4	mac & cheese, chicken patty, onion rings
69	0			0	0		3	chicken patty
70	0	3	02:00:00	1	0	4	1
71	0	1	02:00:00	1	0	3	1	coffee
72	0	5	23:30:00	0	0	3	4	chicken nuggets, onion rings
73	0	2	03:00:00	0	1	1	4	chicken patty
74	0	2	02:00:00	0	0	1	7	chicken patty, onion rings
75	0	3	00:00:00	0	0	4	4	chicken patty
76	0	1	01:00:00	0	0	3	5	chicken patty, onion rings
77	0	3	02:00:00	0	0	5	2	onion rings
78	0	2	02:30:00	0	0	2	4	chicken patty, alfredo sauce
79	0	2	02:00:00	0	0	5	4	lasagna, onion rings
80	0	4	01:00:00	1	0	4	4	Salad, onion rings
81	0	2	01:30:00	0	0	2	4	chicken patty, pineapple
82	0	2	00:30:00	0	0	5	3	chicken patty
83	1
84	0	2	01:00:00	1	0	4	3	chicken nuggets
85	0	2	01:00:00	1	1	7	7	cereal
86	0	1	02:00:00	0	0	1	5	vegetable lasagna, onion rings, chicken patty
87	0	3	01:30:00	0	1	1	6	vegetable lasagna, onion rings
88	0	2,3	03:30:00	0	0	1	7	chicken patty, vegetable lasagna, onion rings
89	0	2	01:30:00	1	0	7	5	kale, carrots, butternut squash soup, vegetarian lasagna
90	0	1	01:00:00	0	0	3	5	chicken
91	0	2	02:30:00	0	1	5	7	chicken patties, pasta, onion rings
92	0	3	02:30:00	1	0	6	5	cereal, onion rings, ice tea, gatorade
93	0	2,3	01:00:00	0	0	1	4	chicken nuggets/patties, fries
94	0	2	02:30:00	0	0	4	3	chicken patties
95	0	3	01:00:00	1	0	6	1	salad
96	0	3	01:00:00	0	1	1	1	everything offered
97	0	1	01:30:00	0	1	1	7	onion rings, chicken patty
98	0	3	00:30:00	0	0	3	3	lasagna, bean salad, onion rings
99	0	1	02:00:00	0	1	2	2	onion rings
100	0	2	23:30:00	0	0	4	2	chicken patties, soup
101	0	2	01:00:00	0	1	4	2	chicken patty
102	0	2,3	00:00:00	0	1	4	2	chicken patties
103	0	3	01:00:00	1	0	5	6	onion rings, salad, soup, burger
104	0	2,3	01:00:00	1	0	1	5	pasta, chicken sandwhich, onion rings
105	0	2,3,5	01:00:00	0	0	7	2	everything offered
106	0	2,3	00:00:00	1	0	2	2	chicken sandwhich, cheesy pasta, coleslaw
107	0	2	00:00:00	0	0	4	4	chicken patty, onion rings
108	0	2	00:30:00	0	1	3	3	chicken sandwhich
109	1
110	0	4		1	0	1	3	chicken nuggets
111	0	2	00:00:00	0	0	2	1	pasta, chicken patty
112	0	2,3		0	0	6	1	whatever offered
113	0	1	00:00:00	1	0	3	1	chicken patty
114	0	1	01:00:00	1	1	5	3	chicken patty, onion rings
115	0	2	00:30:00	1	0	5	2	chicken nuggets
116	0	2	00:00:00	0	1	2	0	chicken patty, onion rings
117	0	2	23:30:00	0	0	4	2	chicken patty, onion rings
118	0	1	23:30:00	1	0	6	4	cereal, vegetables
119	0	1,3,4	00:00:00	0	0	6	2	cucumbers
120	0	1	01:00:00	0	0	1	0	chicken patty, onion rings,
121	0	1,3,4	01:00:00	1	0	7	2	vegetables
122	0	3		1	0	5	7	chicken patty
123	0	2	00:30:00	0	1	1	1	chicken patty, onion rings
124	0	2	01:00:00	0	1	1	6	chicken patty
125	0	2	00:30:00	1	0	7	4	cereal, soup
126	0	1		1	0	1	7	onion rings
127	0	3		1	0	5	4	cereal
128	0	3		1	0	5	5	chicken patty, onion rings
129	0	2	02:00:00	1	0	6	7	chicken patty
130	0	2	01:00:00	1	0	7	5	chicken patty
