# Supplementary material for: You can’t “nudge” nuggets: An investigation of college late-night dining with behavioral economics interventions
Source: PLoS One. 2018 May 31;13(5):e0198162. doi: 10.1371/journal.pone.0198162 (PMC5979022; doi:10.1371/journal.pone.0198162)
Supplement: S3 Dataset — (XLSX) [file pone.0198162.s003.xlsx]

## Sheet: Sheet2
Date: 3/27/17	Veggie Lasagna	Pasta	Chicken Patties	Onion Rings	Gender
	0	0	1	1	m
	0	0	1	1	m
	0	0	1	0	m
	0	1	1	1	m
	0	0	1	1	m
	1	0	1	1	m
	0	0	1	1	f
	0	0	1	1	m
	0	1	1	0
	0	0	1	0
	0	0	1	0
	0	0	1	0
	0	0	1	0
	0	0	1	1
	0	0	1	1
	0	0	1	1
	0	0	1	0
	0	0	1	0
	0	0	1	1
	1	0	1	1
	1	0	1	1
	0	0	1	1
	0	0	1	0	f
	0	0	1	0	m
	1	0	1	0	m
	1	0	0	0	f
	0	1	0	0	m
	0	0	1	1	f
	0	0	1	1	m
	0	1	1	1	m
	0	0	1	1	f
	0	0	1	0	m
	0	0	1	1	m
	0	0	1	0	m
	0	0	1	1	m
	0	0	1	1	m
	0	0	1	1	m
	0	0	1	0	m
	0	0	1	1	m
	0	1	0	1	m
	0	0	1	1	m
	0	0	1	1	f
	0	0	1	1	m
	0	0	1	0	f
	0	1	1	1	f
	0	0	1	1	m
	0	0	1	1	m
	0	0	1	1	f
	0	0	1	1	f
	0	0	1	1	f
	0	0	1	1	m
	0	0	1	1	m
	0	0	1	1	m
	0	0	1	1	f
	0	0	1	1	m
	0	0	1	0	f
	0	1	0	1	f
	0	0	1	1	f
	0	0	1	0	m
	0	0	1	1	m
	0	0	1	1	f
	1	0	1	1	m
	0	0	1	1	m
	0	0	1	0	m
	1	0	1	1	m
	0	0	1	1	m
	0	0	1	0	m
	0	0	1	1	m
	0	1	1	0	m
	0	0	1	0	f
	0	0	1	1	m
	0	0	1	0	m
	0	1	1	1	m
	0	0	1	1	m
	0	0	1	1	m
	0	0	1	1	m
	0	0	1	1	m
	0	0	1	1	m
	0	0	1	1	f
	0	0	1	1	f
	0	0	1	1	m
	0	0	1	1	m
	0	0	1	1	m
	0	0	1	0	f
	0	0	1	1	f
	0	0	1	1	f
	0	0	1	0	f
	0	0	1	1	m
	0	0	1	0	f
	0	0	0	1	f
	0	0	1	1	m
	1	0	1	1	f
	1	0	1	0	f
	0	0	1	0	f
	0	0	1	1	m
	0	0	1	1	m
	0	0	1	0	m
	0	0	1	1	m
	0	0	1	1	f
	0	0	1	1	m
	0	0	1	1	m
	0	0	1	1	m
	0	0	1	1	m
	1	0	1	0	m
	0	0	1	1	f
	0	0	1	0	f
	0	0	1	0	m
	0	0	1	0	m
	0	0	1	0	m
	0	0	1	0	m
	0	0	1	1	m
	1	0	1	1	f
	0	0	1	0	m
	0	0	1	1	m
	0	0	1	0	m
	0	0	1	0	m
	0	0	1	1	f
	0	0	1	1	m
	0	0	0	1	m
	0	0	0	1	m
	0	1	0	0	m
	1	1	0	0	m
	0	0	1	1	m
	0	0	1	1	m
	0	0	1	1	f
	0	0	1	1	m
	0	0	1	0	m
	0	0	1	1	m
	0	0	1	0	m
	0	0	1	1	m
	0	0	1	1	m
	0	0	1	0	m
	0	0	1	1	m
	0	1	1	0	m
	0	0	1	0	m
	0	0	1	0	f
	0	0	1	0	m
	0	0	1	0	f
	0	0	1	1	m
	1	0	0	1	f
	0	0	1	1	m
	1	0	1	1	f
	1	0	1	1	m
	0	0	1	1	m
	0	0	0	1	m
	0	0	1	1	m
	0	0	1	1	m
	0	1	0	0	m
	1	0	0	1	m
	0	0	1	1	m
	0	0	1	0	m
	0	0	0	1	m
	0	0	1	1	m
	0	0	1	1	m
	0	0	1	0	m
	0	0	1	1	m
	0	1	0	1	m
	0	0	1	1	m
	0	0	1	1	m
	1	0	1	0	m
	0	0	1	0	m
	1	1	0	0	f
	1	0	1	0	m
	0	0	1	0	m
	0	0	1	0	f
	1	0	1	0	m
	1	0	0	0	m
	0	0	1	0	m
	0	0	1	0	m
	0	1	1	0	m
	0	0	1	1	m
	0	0	0	1	m
	0	1	1	1	m
	0	0	1	1	f
	0	0	1	1	m
	0	0	1	0	m
	0	0	1	1	m
	1	0	0	1	f
	1	0	0	1	f
	1	0	1	1	m
	0	0	1	1	m
	0	0	1	1	f
	0	0	1	1	f
	0	0	1	1	f
	0	0	1	1	m
	0	0	0	1	f
	0	0	1	0	m
	0	0	1	1	m
	0	0	0	1	m
	0	0	1	1	m
	0	0	1	0	f
	0	0	1	0	m
	0	0	1	1	m
	0	0	1	0	m
	1	0	1	1	m
	0	1	1	0	f
	0	1	1	1	m
	0	0	1	1	m
	1	1	1	1	m
	0	0	1	1	m
	0	0	1	1	m
	0	0	1	0	m
	0	0	1	1	f
	0	0	1	0	m
	0	1	1	0	f
	0	0	1	0	m
	0	0	1	1	m
	0	0	1	1	m
	0	0	1	1	f
	0	0	1	0	f
	0	0	1	1	f
	0	0	1	1	f
	1	0	0	1	f
	0	1	1	0	m
	0	0	1	0	f
	0	0	1	0	f
	0	0	1	1	m
	0	0	1	1	m
	0	0	0	1	f
	0	0	1	0	f
	0	0	1	1	m
	0	0	1	1	m
	0	0	1	0	m
	0	0	1	1	m
	0	0	1	0	m
	0	0	1	1	m
	0	0	1	0	f
	0	0	1	1	f
	0	0	1	1	m
	0	0	0	1	f
	1	0	0	1	f
	1	0	0	0	m
	1	0	1	0	m
	0	0	1	0	f
	0	0	1	1	f
	0	0	1	0	m
	0	0	1	0	f
	0	0	1	0	m
	0	0	1	0	m
	0	0	1	0	m
	0	0	1	1	m
	1	0	0	1	m
	0	0	0	0	m
	0	0	1	1	m
	0	0	1	1	m
	0	0	1	0	m
	1	0	0	0	f
	0	0	1	1	m
	0	0	1	1	m
	1	0	0	0	f
	0	0	1	1	m
	0	0	0	1	f
	0	0	1	0	f
	0	0	1	0	m
	0	0	1	1	m
	0	0	1	0	f
	0	0	1	1	m
	0	0	1	1	f
	0	0	1	1	f
	0	0	1	0	m
	0	0	1	1	m
	0	0	1	0	m
	0	0	1	0	f
	0	0	1	0	f
	0	0	1	1	f
	0	0	1	0	m
	0	0	1	1	m
	0	0	1	0	m
	0	0	1	0	m
	0	0	0	1	f
	0	0	1	1	m
	0	0	1	1	m
	0	0	1	1	m
	0	0	1	1	m
	0	0	1	1	m
	0	0	1	1	m
	0	0	1	1	m
	0	0	1	1	m
	1	0	1	1	m
	0	0	1	1	m
	1	0	1	1	m
	0	0	1	1	m
	0	0	1	1	m
	0	0	1	0	m
	0	0	1	1	m
	0	0	1	1	m
	1	0	1	0	m
	0	0	1	1	m
	0	0	1	1	m
	1	0	1	1	m
	1	0	1	0	m
	0	0	1	0	f
	0	0	1	1	m
	0	0	1	0	f
	0	0	1	1	m
	0	1	0	0	f
	0	0	1	1	f
	0	0	1	0	f
	0	0	1	1	f
	0	0	1	1	m
	0	0	1	1	m
	0	0	1	1	m
	0	0	1	1	m
	0	0	1	1	m
	0	0	1	1	m
	0	1	1	1	m
	0	1	1	1	m
	1	1	1	1	m
	0	0	1	1	m
	0	0	1	0	m
	0	0	1	1	m
	0	0	1	1	f
	0	0	1	0	m
	1	0	0	1	f
	0	0	1	1	m
	0	0	1	1	f
	0	0	1	1	m
	0	0	1	1	f
	1	0	1	1	f
	0	0	1	1	m
	0	0	1	1	m
	0	1	1	0	m
	1	0	1	0	m
	0	0	1	0	m
	0	0	1	0	m
	1	0	1	0	m
	0	0	1	1	m
	0	0	1	0	f
	0	0	1	1	f
	0	0	1	0	m
	0	0	1	1	f
	0	0	1	1	m
	0	0	1	1	m
	1	0	1	0	f
	0	0	1	1	m
	1	0	0	1	m
	1	0	0	1	m
	1	0	1	0	m
	0	0	1	0	m
	0	0	1	0	m
	1	1	0	0	f
	1	0	0	1	m
	0	1	1	0	m
	0	0	1	1	m
	0	0	1	0	m
	1	0	0	0	m
	0	1	1	0	m
	0	0	1	1	m
	1	0	1	0	m
	0	0	1	1	m
	0	0	0	1	m
	0	0	1	0	m
	0	0	1	0	m
	0	0	1	1	m
	0	0	1	0	m
	0	0	1	1	f
	0	1	1	0	m
	1	0	0	0	m
	0	0	1	0	m
	0	0	1	1	f

## Sheet: Sheet3
Date: 3/28/17	Broc. Mac and Cheese	Pulled Pork	Pasta	Onion Rings	Gender
	1	0	0	0	m
	1	1	0	0	f
	1	1	0	0	m
	0	0	0	0	m
	0	1	1	0	m
	0	0	0	0	f
	1	0	1	1	m
	1	1	0	1	m
	0	1	0	1	m
	1	1	0	1	m
	1	1	0	0	m
	1	1	0	1	m
	0	1	0	0	m
	1	0	0	1	m
	0	1	0	1	m
	1	1	0		m
	1	1	0		f
	1	0	0		m
	0	1	0		m
	1	1	0		f
	1	1	0		m
	1	1	0		f
	0	1	0		m
	1	0	1		f
	1	0	0		f
	1	1	0		f
	1	0	0		m
	1	0	0		f
	0	1	0		m
	1	1	0		m
	1	0	0		m
	1	0	0		m
	1	0	0		m
	1	0	0		m
	1	0	0		m
	1	0	0		m
	1	0	0		f
	1	0	0		f
	1	1	0	0	f
	1	1	0	0	f
	1	1	0	0	m
	0	1	0	1	m
	1	1	0	1	m
	0	1	0	1	m
	1	0	0	0	f
	1	1	0	0	m
	1	1	0	0	m
	1	0	0	1	f
	1	1	0	0	m
	1	0	0	1	f
	1	0	0		f
	1	0	0		f
	1	0	0		f
	0	1	0		m
	1	1	0		m
	1	1	0		m
	1	1	0		m
	1	1	0		m
	0	1	0		m
	0	1	0		m
	1	1	0		m
	1	0	0		f
	0	1	0		f
	1	0	0		f
	1	0	0		m
	1	0	0		f
	1	1	0		m
	1	0	0		m
	1	0	0		m
	1	1	0		m
	1	1	0		m
	0	1	0		m
	1	0	0		f
	1	0	0		f
	1	1	0		f
	1	1	0		m

## Sheet: Sheet4
Date: 3/29/17	Veggie Eggs	Veggie Potatoes	Eggs	Sausage	French Toast	Gender
	0	0	1	1	0	m
	0	0	1	0	0	f
	0	0	0	0	1	f
	0	0	1	1	1	m
	0	0	0	1	1	m
	0	0	0	1	1	f
	1	0	0	1	0	f
	0	1	0	1	1	m
	0	0	0	0	1	m
	1	1	0	0	0	f
	0	0	0	1	0	m
	0	0	1	0	0	f
	1	1	1	0	1	m
	0	1	1	1	1	m
	0	0	0	0	1	f
	0	0	0	0	1	m
	0	0	0	0	1	f
	0	1	1	1	0	m
	1	1	0	1	1	m
	1	1	0	1	0	f
	0	0	0	1	0	f
	0	0	1	0	0	m
	1	1	1	1	0	f
	0	0	1	1	1	m
	0	0	0	1	0	m
	1	0	0	1	1	m
	0	0	0	1	1	m
	0	0	0	1	1	m
	0	0	0	1	1	m
	0	0	1	0	1	f
	0	1	1	0	0	m
	0	0	1	1	1	m
	0	1	0	0	1	f
	0	1	1	1	0	m
	0	0	1	1	1	m
	1	1	0	1	0	f
	0	1	1	1	0	m
	1	0	0	1	0	m
	0	0	1	0	1	f
	0	0	0	0	1	f
	0	0	0	0	1	f
	0	1	1	1	1	m
	0	0	1	1	0	m
	1	0	0	1	1	m
	1	1	0	1	0	m
	1	1	0	0	0	f
	0	0	0	1	1	m
	0	1	0	1	0	m
	1	1	1	0	0	m
	0	0	0	0	1	f
	0	0	0	0	1	m
	1	1	0	0	1	m
	1	1	0	1	0	m
	0	1	0	1	1	m
	1	0	0	1	0	m
	0	0	0	0	1	f
	0	1	1	1	0	m
	1	0	0	1	0	m
	0	0	0	1	1	f
	1	1	0	0	0	f
	0	0	1	1	0	m
	0	1	1	0	0	f
	0	0	1	1	0	f
	1	1	0	0	0	m
	0	0	0	1	1	m
	0	1	1	1	1	m
	0	0	1	1	0	f
	0	0	0	1	1	m
	0	0	0	0	1	m
	0	0	0	0	1	f
	0	0	1	1	0	m
	0	1	0	0	0	m
	0	0	0	1	0	m
	0	1	1	0	0	m
	0	1	1	1	0	m
	0	1	1	1	0	m
	1	0	0	0	0	m
	0	0	0	1	0	m
	0	0	0	1	0	m
	0	1	0	0	1	m
	0	0	0	0	1	m
	0	0	1	0	1	f
	0	0	0	0	1	m
	0	1	0	1	1	m
	0	1	0	1	1	m
	1	1	0	1	0	m
	1	1	0	0	0	m
	0	1	1	1	0	m
	0	0	1	1	0	m
	0	1	0	0	0	m
	0	0	1	1	0	m
	0	1	1	1	0	m
	0	1	0	1	0	f
	0	1	0	0	1	m
	0	0	0	0	1	f
	1	0	1	1	1	m
	0	0	0	0	1	f
	1	0	0	1	1	m
	1	0	0	0	0	m
	0	0	0	1	1	m
	1	1	0	0	0	f
	0	0	1	0	1	m
	1	0	0	1	0	m
	0	0	0	1	1	m
	0	1	1	1	1	m
	0	0	0	0	1	m
	0	0	1	0	1	m
	1	0	0	1	1	m
	0	0	0	1	1	m
	0	1	0	1	1	m
	0	0	0	0	1	m
	0	0	0	1	1	m
	0	1	0	0	1	f
	0	0	0	0	1	f
	0	1	1	1	0	m
	0	1	0	0	1	m
	0	0	0	1	1	f
	0	1	1	1	1	m
	0	0	1	1	1	m
	0	1	1	1	0	m
	1	1	0	1	0	m
	0	0	0	1	1	m
	1	1	1	1	1	m
	1	1	0	1	0	m
	1	0	0	0	0	m
	1	0	0	0	0	f
	1	1	0	0	1	f
	0	0	1	0	0	m
	1	1	0	0	0	m
	0	0	0	0	1	m
	0	1	1	0	1	m
	0	0	1	0	1	m
	0	0	1	0	1	f
	0	0	1	1	1	m
	0	1	1	1	1	f
	0	0	1	0	1	f
	1	1	0	0	0	f
	0	0	1	0	0	f
	1	0	0	1	0	m
	0	1	0	1	0	f
	1	0	0	0	0	m
	0	0	1	1	0	m
	0	1	1	1	0	m
	0	0	1	0	1	m
	0	1	0	0	0	m
	0	0	1	0	1	m
	0	1	0	1	0	f
	0	0	1	1	0	m
	1	0	0	1	1	m
	0	0	0	0	1	f
	0	0	0	0	1	m
	0	0	0	0	1	f
	0	1	1	1	0	m
	0	0	0	0	1	m
	1	1	0	0	1	m
	0	1	1	1	0	f
	0	0	0	0	0	f
	1	1	1	0	0	m
	1	1	0	1	1	m
	0	1	0	1	0	m
	1	1	0	1	0	m
	0	0	0	0	1	m
	1	0	0	1	0	m
	1	1	0	0	1	m
	0	0	0	1	1	m
	0	1	1	0	0	m
	0	1	0	0	1	m
	0	0	0	0	1	m
	0	0	1	1	1	m
	1	1	1	1	1	m
	0	0	1	0	1	m
	0	0	1	0	1	f
	0	0	0	0	1	f
	0	1	1	0	0	m
	1	1	0	1	0	m
	0	0	0	0	1	m
	1	1	0	1	0	m
	1	1	0	1	1	m
	0	0	0	0	1	m
	1	1	0	1	1	m
	1	1	0	1	0	m
	1	1	0	0	0	f
	0	0	0	0	1	m
	1	1	0	0	0	f
	0	0	1	1	0	f
	0	1	0	0	0	m
	0	0	0	0	1	m
	1	1	0	1	1	m
	0	0	1	1	0	m
	1	0	0	1	1	m
	0	0	0	0	1	m
	1	1	0	1	0	f
	0	0	0	0	1	m
	0	0	1	0	0	m
	1	0	0	0	0	m
	0	0	1	1	0	m
	1	1	0	1	0	m
	1	1	0	1	0	m
	1	0	0	1	0	m
	1	0	0	0	0	m
	0	0	0	0	1	m
	1	1	1	1	0	m
	0	0	0	0	1	m
	0	0	0	1	1	m
	0	1	0	0	1	f
	0	0	1	1	1	m
	0	0	0	0	1	f
	0	0	1	0	1	f
	0	0	1	1	0	m
	0	0	0	0	1	m
	0	0	1	0	0	m
	0	1	1	1	0	m
	0	1	1	1	0	m
	0	0	0	1	0	m
	0	0	1	0	0	f
	0	0	0	1	0	m
	0	0	1	1	0	f
	0	0	0	0	1	m
	0	0	0	0	1	f
	0	0	0	0	1	m
	1	0	0	0	1	m
	0	1	1	0	1	m
	1	1	0	0	0	f
	0	0	1	1	0	f
	0	0	1	0	0	m
	0	1	1	1	0	m
	0	0	0	1	0	m
	0	1	0	0	0	m
	0	0	0	0	1	m
	1	0	0	0	0	f
	1	1	0	0	0	f
	1	1	0	0	1	f
	0	0	0	0	1	m
	1	1	0	1	1	m
	0	1	1	0	1	m
	0	0	1	1	1	m
	0	0	1	0	1	m
	1	0	0	1	1	m
	0	0	0	0	1	f
	0	1	1	0	0	f
	1	1	0	1	1	m
	1	1	0	0	0	f
	1	1	0	1	0	m
	1	0	0	0	0	m
	0	0	1	1	0	m
	0	0	1	1	0	m
	0	0	1	0	1	f
	0	0	0	0	1	f
	0	1	1	0	1	m
	1	0	0	1	0	f
	1	0	0	1	0	m
	1	0	1	0	1	m
	0	1	1	0	1	m
	0	0	0	1	0	f
	1	1	0	1	1	m
	0	0	1	0	0	m
	0	1	1	1	0	f
	1	1	0	1	0	m
	1	1	0	0	0	f
	0	1	0	0	0	m
	1	0	0	1	1	m
	0	1	0	0	0	m
	0	1	1	1	0	m
	1	0	0	0	0	m
	0	1	1	1	0	m
	0	0	1	1	1	f
	0	1	0	1	1	f
	0	0	0	1	1	f
	0	0	1	1	1	m
	0	0	1	0	1	m
	0	1	1	1	1	m
	0	0	0	0	1	m
	1	1	0	1	0	m
	0	0	0	0	1	f
	0	1	0	0	1	f
	0	1	1	1	1	f
	0	1	1	0	1	m
	0	0	0	0	1	f
	0	1	1	1	1	m
	1	0	0	1	0	f
	0	0	1	1	1	f
	1	0	0	1	1	m
	0	0	0	1	1	m
	0	1	1	1	1	m
	0	0	0	1	1	m
	0	0	1	1	0	m
	0	1	1	0	0	f
	0	1	1	0	1	m
	0	1	1	1	0	m
	1	1	0	0	1	f
	0	0	0	0	1	m
	0	0	0	0	1	f
	0	0	0	1	0	m
	0	0	0	0	1	m
	0	0	0	1	1	m
	0	1	1	1	0	m
	0	1	1	0	1	m
	0	0	0	0	1	m
	1	1	0	1	1	m
	1	1	0	1	1	m
	0	1	1	1	0	m
	0	1	1	1	0	m
	0	0	1	1	0	m
	1	0	0	1	0	m
	0	0	0	0	1	m
	1	0	0	0	0	f
	1	1	1	1	0	m
	0	0	0	1	1	m
	0	1	0	0	1	f
	0	1	0	1	0	m
	0	0	1	1	1	m
	1	1	0	1	1	m
	1	0	0	0	1	f
	0	0	0	0	1	m
	0	1	1	0	1	m
	1	1	0	1	0	f
	1	1	1	0	0	m
	0	0	1	0	1	m
	1	1	0	0	0	m
	0	0	0	0	1	m
	0	1	1	1	0	f
	1	1	0	1	0	m
	0	1	0	1	0	m
	0	1	1	1	0	m
	0	0	1	1	1	m
	0	1	0	1	0	m
	0	0	0	0	1	m
	0	0	0	1	1	f
	0	0	1	0	1	m
	0	0	0	1	1	m

## Sheet: Sheet5
Date: 4/3/17	Veggie Lasagna	Pasta	Chicken Nuggets/Patties	Onion Rings	Gender
	0	0	1	1	f
	0	0	1	1	m
	0	0	1	1	m
	0	0	1	1	m
	0	0	0	1	m
	0	0	1	0	m
	0	0	1	1	m
	0	0	1	1	m
	0	0	1	0	m
	0	0	0	1	m
	0	1	1	1	m
	0	0	0	1	f
	0	0	1	0	m
	0	0	1	1	m
	0	1	1	0	m
	0	1	0	0	f
	0	0	1	1	m
	0	0	0	1	f
	0	0	1	1	f
	1	0	1	1	m
	0	0	1	1	m
	0	0	0	1	m
	0	0	1	1	f
	0	1	1	0	f
	0	0	1	0	m
	0	0	1	1	f
	0	0	1	0	m
	0	0	1	1	m
	0	0	1	1	m
	0	0	1	1	m
	1	1	1	1	m
	0	0	1	1	m
	0	0	1	1	m
	0	0	1	1	m
	0	0	1	1	f
	0	0	1	1	f
	1	0	0	1	f
	0	0	1	1	m
	0	0	1	0	m
	0	0	1	0	m
	0	0	1	1	f
	0	0	1	1	m
	0	0	1	1	m
	0	0	1	0	f
	0	0	0	1	m
	0	0	1	0	m
	0	1	0	0	m
	0	0	1	0	f
	0	0	1	0	m
	0	0	1	0	m
	0	0	1	0	m
	0	0	1	0	m
	0	0	1	1	m
	0	0	1	0	m
	1	0	1	1	m
	0	0	1	1	m
	0	0	1	1	m
	0	0	1	1	m
	0	0	1	1	f
	0	0	1	1	f
	0	0	1	1	m
	0	0	1	1	f
	0	0	1	1	m
	0	0	1	1	m
	0	0	1	1	m
	0	0	1	1	m
	0	0	0	1	m
	0	0	1	0	m
	0	0	1	0	m
	0	0	1	1	m
	0	0	0	1	f
	1	0	1	1	m
	0	1	0	1	f
	0	0	1	1	f
	0	0	1	1	m
	0	0	1	1	m
	0	0	1	1	m
	0	0	1	1	f
	0	0	1	1	m
	1	0	1	0	f
	0	0	1	1	m
	0	0	1	1	m
	0	0	0	1	m
	0	0	1	1	m
	0	0	1	1	m
	0	0	1	1	m
	0	1	0	0	f
	0	0	1	1	m
	0	0	1	0	m
	0	0	1	1	f
	1	0	1	1	f
	0	0	0	1	f
	0	0	1	1	m
	0	1	0	0	f
	1	0	0	0	f
	0	0	1	1	m
	0	0	0	1	m
	0	0	0	1	f
	0	0	1	1	m
	0	0	1	0	m
	0	0	0	1	f
	0	0	1	0	m
	0	0	1	1	m
	0	0	1	0	m
	0	0	0	1	f
	0	0	1	1	f
	0	0	1	0	m
	0	0	1	1	m
	0	0	1	1	m
	1	1	1	0	f
	0	0	0	1	m
	0	0	1	0	f
	0	0	1	1	f
	0	0	1	1	f
	0	0	1	1	m
	0	0	1	1	m
	0	0	1	1	m
	0	0	1	1	m
	0	0	1	1	m
	0	0	1	1	m
	0	0	1	1	m
	0	0	1	1	m
	0	0	1	1	f
	0	0	1	1	m
	0	0	0	1	f
	0	0	1	0	m
	0	0	1	1	f
	0	1	1	1	f
	0	0	1	1	f
	0	0	1	1	m
	1	0	1	0	m
	0	0	1	0	m
	0	0	1	1	m
	0	0	0	1	m
	0	0	1	1	m
	0	0	1	1	m
	1	0	0	1	f
	0	0	1	1	m
	0	0	1	1	m
	0	0	1	1	m
	0	0	1	0	m
	0	0	1	1	m
	0	0	1	1	f
	0	0	1	1	f
	0	0	1	0	f
	0	0	1	1	m
	0	0	1	1	m
	0	0	0	1	m
	0	0	1	1	m
	1	0	1	1	m
	0	0	0	0	f
	0	0	1	1	m
	0	0	1	1	m
	0	0	1	1	m
	1	0	1	1	m
	0	0	1	1	m
	0	0	1	0	f
	1	0	1	0	f
	0	0	1	0	m
	0	0	1	1	m
	0	1	0	0	m
	0	0	1	0	m
	0	0	1	0	m
	0	0	1	0	m
	0	0	1	0	f
	0	1	1	0	m
	0	0	1	0	f
	0	1	1	1	m
	1	0	0	0	m
	0	0	1	1	f
	0	1	0	0	f
	0	0	0	1	m
	0	0	1	0	f
	0	0	1	0	f
	0	0	1	1	m
	0	1	1	0	m
	1	0	0	0	m
	0	0	1	1	m
	0	0	1	0	m
	0	0	1	0	m
	0	0	1	0	m
	0	0	1	1	m
	0	0	1	1	m
	0	0	0	1	m
	0	0	1	1	m
	0	0	1	0	m
	0	0	1	0	m
	0	1	0	0	f
	0	0	1	1	m
	0	0	1	0	m
	0	0	1	1	f
	0	0	1	0	m
	0	0	1	0	m
	0	0	1	1	m
	0	0	0	1	m
	0	0	1	1	m
	1	0	0	0	f
	0	0	1	1	m
	0	0	1	1	m
	0	0	1	0	m
	0	0	1	1	m
	0	0	1	1	m
	0	0	1	1	m
	0	0	1	1	m
	0	0	1	0	m
	0	0	1	1	m
	0	0	1	1	m
	0	0	1	0	m
	0	0	1	1	m
	0	0	1	0	m
	0	0	0	1	f
	0	0	1	0	m
	0	0	1	1	f
	0	0	1	1	f
	1	0	1	1	f
	0	0	1	1	f
	1	0	1	1	f
	0	0	1	1	f
	0	0	1	0	m
	0	0	1	0	f
	0	1	1	0	m
	0	0	1	0	m
	0	0	1	1	m
	0	0	1	1	m
	1	0	1	0	m
	1	0	1	0	f
	0	0	1	1	m
	0	0	1	0	m
	0	0	1	1	m
	0	0	1	1	m
	0	0	1	0	m
	0	0	1	0	m
	0	1	1	1	f
	0	0	1	1	f
	0	0	1	1	m
	0	0	1	0	m
	0	1	0	1	f
	0	0	1	1	m
	0	0	1	1	f
	0	0	1	0	f
	0	0	0	1	f
	0	1	1	0	m
	0	0	1	1	m
	0	0	1	1	m
	0	0	1	1	m
	1	0	1	1	m
	0	0	0	1	m
	0	0	1	1	m
	0	0	0	1	f
	0	0	1	1	m
	0	0	1	1	m
	0	0	1	1	m
	0	0	1	0	m
	0	1	1	1	m
	0	0	1	0	m
	0	0	1	1	f
	0	0	0	1	f
	0	0	1	1	f
	0	0	1	1	m
	0	1	0	0	f
	0	0	1	0	m
	0	0	0	1	f
	0	0	1	1	m
	0	0	1	1	m
	0	0	0	1	f
	0	0	1	0	f
	0	0	1	0	m
	0	0	1	1	m
	0	1	1	1	m
	0	0	1	1	m
	0	0	1	0	m
	0	0	1	1	m
	1	0	1	1	m
	0	0	1	1	m
	0	0	1	1	m
	0	0	1	1	m
	0	0	1	1	f
	0	0	1	1	m
	1	0	1	1	m
	0	0	1	0	f
	0	0	1	1	m
	0	1	1	1	m
	0	0	1	1	m
	0	0	1	0	m
	0	0	1	1	m
	0	0	1	1	m
	0	0	1	1	m
	0	0	1	1	m
	0	0	1	1	m
	1	0	1	1	m
	0	0	1	1	m
	0	0	0	0	m
	0	0	1	0	f
	0	0	0	1	m
	0	0	1	1	m
	0	0	1	1	m
	0	0	1	1	m
	1	0	0	1	m
	1	0	1	1	m
	0	0	1	1	f
	0	0	1	1	m
	0	0	1	1	m
	0	0	1	1	m
	0	0	1	0	m
	0	0	1	0	m
	0	0	1	1	m
	0	0	1	1	m
	0	0	1	1	m
	0	0	1	1	m
	0	0	1	1	m
	0	0	1	1	f
	1	1	1	1	m
	0	0	1	1	m
	1	0	1	1	f
	0	1	0	0	f
	0	0	1	1	f
	0	1	0	1	m
	0	0	1	1	m

## Sheet: Sheet6
2017-04-04	Veggie Mac and Cheese	Pasta	BBQ Pork	Corn	Gender
	0	0	1	0	m
	1	0	0	0	f
	0	0	1	0	m
	1	0	0	0	m
	1	0	1	0	m
	1	0	1	0	m
	1	0	1	0	m
	1	0	0	0	m
	1	0	1	0	m
	0	0	1	0	m
	1	0	0	0	m
	0	0	1	0	m
	1	0	1	0	m
	1	0	0	0	m
	1	0	1	0	m
	0	0	1	0	m
	0	0	1	1	m
	1	0	1	0	m
	0	1	1	0	m
	1	0	1	1	m
	1	0	1	0	m
	1	0	1	0	f
	1	0	1	0	f
	0	0	1	0	m
	1	0	0	0	f
	1	0	1	0	m
	1	0	1	0	m
	1	1	0	0	f
	0	1	0	1	f
	1	0	0	0	m
	1	0	1	0	m
	1	0	1	0	m
	1	0	1	0	f
	1	0	0	0	f
	1	0	1	0	m
	1	0	0	0	f
	1	0	1	0	m
	1	0	1	0	m
	1	0	1	0	m
	0	0	1	0	m
	0	0	1	0	m
	1	0	1	0	m
	1	0	1	0	f
	0	0	1	0	m
	1	0	1	0	m
	1	0	1	0	m
	1	0	1	0	m
	1	0	0	0	m
	1	0	1	0	f
	0	0	1	0	m
	0	0	1	0	m
	1	0	1	0	m
	0	0	1	0	m
	0	0	1	0	m
	0	0	1	0	m
	1	0	1	0	m
	0	1	0	0	m
	1	0	1	0	m
	0	1	1	0	f
	1	0	0	0	m
	1	0	0	0	m
	1	0	1	0	m
	1	0	0	0	m
	1	0	0	0	m
	0	0	1	0	m
	1	0	1	0	m
	1	0	1	1	f
	1	0	1	1	m
	0	0	1	1	f
	0	0	1	1	f
	0	1	0	0	m
	0	0	1	0	m
	0	0	1	0	m
	0	0	1	0	m
	1	0	0	0	f
	1	0	1	1	m
	0	0	1	1	f
	1	0	1	0	m
	1	0	1	1	f
	1	0	1	0	m
	1	0	1	0	m
	1	0	1	1	f
	1	0	1	1	m
	1	0	1	0	m
	1	0	1	0	m
	1	0	1	1	m
	0	0	1	1	m
	0	0	1	0	m
	0	0	1	0	m
	1	0	1	0	f
	1	0	1	0	m
	1	0	0	1	f
	1	0	1	0	m
	1	0	0	0	f
	1	0	1	0	m
	1	0	1	0	m
	1	0	1	0	m
	1	0	1	1	f
	1	0	1	0	m
	1	0	1	0	f
	1	0	1	0	m
	1	0	1	0	m
	1	0	1	0	m
	1	0	1	0	f
	1	0	1	1	m
	0	0	1	0	m
	0	0	1	0	m
	1	0	1	0	m
	1	0	1	0	f
	0	0	1	0	m
	1	0	1	0	m
	0	0	0	0	m
	0	0	1	1	f
	0	0	1	0	m
	0	1	0	0	m
	0	0	1	0	f
	1	0	1	0	m
	1	0	0	1	m
	1	1	0	1	m
	1	0	0	1	m
	1	0	0	1	m
	0	0	0	1	f
	1	0	0	0	m
	0	0	1	0	f
	0	0	1	0	m
	0	1	0	0	f
	1	0	0	0	m
	1	0	0	0	f
	0	0	1	0	m
	0	1	1	0	m
	0	0	1	0	m
	1	0	1	0	m
	1	0	1	0	m

## Sheet: Sheet7
2017-04-05	Eggs	Sausage	Veggie Potatoes	French Toast	Veggie Eggs	Gender
	0	0	1	1	0	f
	1	1	0	1	0	f
	0	0	1	0	1	m
	0	0	1	0	1	m
	1	0	1	1	0	m
	1	0	1	0	0	m
	1	0	0	1	0	m
	1	0	0	1	1	f
	0	0	0	1	0	m
	0	0	0	0	1	m
	0	0	1	1	1	f
	0	0	0	1	0	m
	0	0	0	0	1	m
	0	0	0	0	1	m
	0	0	1	0	1	m
	0	0	0	1	0	f
	0	0	0	1	0	f
	0	0	0	1	0	f
	0	0	1	0	0	m
	0	0	0	1	0	m	french toast actually corn dogs for these two
	0	0	1	1	1	m
	0	1	0	1	0	f
	0	0	0	1	1	f
	0	1	0	1	1	m
	1	0	0	1	0	m
	0	1	0	1	1	m
	0	1	0	1	0	m
	0	1	0	1	1	m
	0	1	0	1	1	m
	0	1	0	1	1	m
	1	0	0	1	0	m
	0	1	0	1	1	m
	0	1	1	1	1	m
	0	1	1	1	1	m
	0	1	1	1	1	m
	0	1	0	1	0	m
	1	0	1	0	0	f
	0	1	1	0	1	f
	0	0	0	1	1	m
	0	1	1	1	0	m
	0	0	1	0	1	f
	0	0	0	1	0	m
	0	1	0	0	1	f
	0	1	1	0	0	m
	0	0	0	1	1	f
	0	1	1	1	0	m
	1	1	0	1	0	f
	1	0	1	0	1	m
	0	0	1	1	0	f
	0	0	1	0	0	f
	0	1	0	0	1	m
	1	1	1	1	0	m
	1	1	0	1	0	m
	1	1	1	0	0	m
	0	1	0	1	0	f
	1	1	1	0	0	m
	0	1	0	1	0	m
	1	1	0	0	0	f
	0	1	1	0	1	m
	1	1	0	1	0	m
	0	0	1	1	0	f
	0	0	1	1	1	m
	0	0	1	1	0	f
	0	1	1	0	0	f
	0	0	1	0	0	m
	1	1	0	1	0	m
	0	0	1	1	0	m
	0	1	0	1	1	m
	0	1	1	0	1	f
	0	1	1	0	0	m
	1	1	1	0	0	m
	0	0	0	1	0	m
	0	0	0	0	1	m
	0	1	1	1	0	m
	0	0	1	1	1	m
	0	1	1	0	1	m
	1	1	1	0	0	m
	0	1	0	0	0	f
	0	1	0	1	1	f
	0	1	1	0	1	m
	1	0	0	1	0	m
	0	1	1	1	1	m
	0	0	1	0	0	m
	0	1	0	1	1	m
	0	1	1	0	1	m
	0	1	0	1	1	f
	0	0	0	1	1	f
	0	0	1	1	1	m
	0	1	1	0	0	f
	1	1	1	0	0	f
	1	0	0	0	0	m
	1	1	0	0	0	f
	1	0	1	0	0	m
	0	1	0	0	0	m
	0	0	0	0	1	f
	0	0	1	0	1	f
	0	0	1	0	1	f
	0	0	0	1	1	m
	0	1	0	0	0	f
	1	1	0	0	0	m
	0	1	0	1	1	m
	0	0	0	1	0	m
	0	1	1	1	0	m
	1	1	1	1	0	m
	0	0	0	1	0	m
	0	0	0	1	0	m
	0	0	0	1	0	m
	0	0	0	1	0	m
	1	0	1	0	0	f
	0	1	1	1	1	f
	0	1	0	1	1	m
	0	1	0	1	0	m
	1	0	1	1	0	m
	1	0	0	1	0	f
	1	1	0	1	0	m
	0	1	0	1	1	f
	1	1	1	1	0	m
	0	1	0	1	0	m
	0	0	1	0	0	f
	0	0	0	1	0	f
	1	1	0	0	0	m
	0	1	0	1	0	m
	0	1	1	0	1	m
	1	0	1	1	0	m
	0	0	1	0	0	m
	1	1	1	0	1	m
	0	1	0	1	0	f
	1	0	0	1	0	m
	0	0	1	1	1	f
	1	0	0	1	0	f
	0	1	1	1	1	m
	0	1	0	0	1	f
	0	0	1	0	0	f
	0	1	0	0	1	f
	0	0	0	0	1	f
	1	1	0	1	0	m
	0	0	0	0	0	m
	0	0	1	1	0	m
	0	1	0	1	0	m
	0	0	0	1	0	m
	0	0	0	0	1	f
	0	1	0	1	0	m
	0	1	0	0	1	m
	1	1	0	1	0	m
	0	0	1	0	0	m
	0	1	0	1	0	m
	0	1	1	1	0	f
	0	0	0	1	0	m
	0	0	1	0	1	m
	0	0	1	0	1	f
	0	0	1	1	1	f
	0	1	0	0	1	f
	1	0	0	1	0	m
	1	0	0	0	0	f
	0	0	0	1	0	m
	0	0	1	0	1	m
	0	1	0	0	1	m
	0	0	0	1	1	m
	1	0	1	1	0	m
	0	0	0	1	0	f
	0	0	0	0	1	m
	1	1	0	1	0	m
	1	0	0	1	0	m
	0	0	0	1	0	f
	0	0	1	0	1	m
	0	0	0	1	0	m
	1	0	1	1	0	m
	0	0	1	0	1	f
	0	0	0	1	0	m
	0	0	0	1	1	f
	0	1	0	1	0	f
	0	1	0	1	0	m
	1	1	0	1	0	m
	1	1	0	1	0	m
	0	1	0	1	1	m
	0	1	0	1	1	m
	0	0	0	1	1	m
	1	1	0	1	0	m
	1	1	0	1	0	f
	0	1	0	1	0	f
	0	1	1	1	1	m
	1	0	1	0	0	m
	0	0	0	1	1	f
	0	1	1	0	1	m
	0	0	1	1	1	f
	0	0	1	1	1	f
	0	1	0	0	0	f
	0	0	0	1	1	m
	0	1	1	0	1	m
	0	0	0	1	0	m
	0	0	1	0	1	f
	1	1	0	1	0	m
	1	1	0	1	0	m
	0	1	0	1	0	m
	0	0	1	1	1	m
	0	0	1	0	1	m
	0	1	1	1	1	f
	0	0	1	1	1	f
	1	0	0	0	0	f
	0	1	0	0	0	m
	0	1	0	1	0	m
	1	1	0	1	0	f
	0	0	1	1	1	m
	0	0	0	1	0	m
	0	0	1	0	0	m
	1	0	0	0	1	f
	0	1	1	0	1	m
	0	1	0	1	0	m
	0	0	1	0	0	m
	1	1	1	0	0	m
	0	0	1	0	1	m
	0	0	1	0	1	f
	1	0	1	0	0	m
	1	0	1	1	0	m
	0	0	1	0	1	m
	0	0	1	1	1	m
	0	0	1	0	0	m
	0	0	1	0	1	m
	0	0	1	1	0	f
	0	0	1	0	1	m
	0	0	1	1	1	m
	0	0	1	1	1	f
	0	0	1	1	1	f
	0	0	0	0	1	f
	0	0	1	0	1	m
	1	0	1	1	0	m
	0	0	1	0	0	m
	1	0	0	0	0	m
	1	0	0	1	0	m
	1	0	0	1	1	f
	0	0	1	0	1	m
	0	0	0	1	0	f
	0	0	1	1	1	m
	0	0	1	1	1	f
	0	0	0	1	0	m
	0	0	1	0	1	f
	0	0	0	1	0	m
	0	0	0	0	1	m
	1	0	0	0	0	m
	1	0	0	0	0	m
	0	0	1	0	0	m
	0	0	1	0	1	m
	0	0	0	1	0	m
	0	0	1	1	0	m
	1	0	0	1	0	f
	0	0	1	1	0	m
	0	0	1	1	0	m
	0	0	0	1	0	m
	0	0	1	0	1	f
	0	0	0	1	0	m
	0	0	0	1	0	m
	0	1	1	1	1	m
	0	1	0	0	1	m
	0	1	1	1	1	m
	0	1	0	1	1	m
	1	1	1	1	0	m
	0	1	0	0	1	f
	0	0	0	1	1	f
	0	0	1	1	1	f
	0	1	1	0	0	m
	1	1	0	1	0	m
	0	0	1	0	0	m
	0	0	1	1	1	m
	1	1	1	0	0	m
	0	0	0	1	1	m
	0	1	0	1	0	m
	0	1	1	1	1	m
	0	1	1	1	0	m
	1	1	0	1	0	m
	0	1	0	1	0	m
	0	1	1	0	0	m
	0	1	0	1	1	m
	0	0	1	0	1	m
	0	1	0	0	1	m
	0	0	1	1	0	m
	0	0	0	1	0	m
	0	0	0	1	0	m
	0	1	0	0	1	m
	0	1	0	0	1	m
	0	0	1	0	0	f
	0	0	0	1	0	m
	0	0	0	1	0	m
	0	1	0	1	0	m
	0	1	1	1	0	m
	1	0	1	0	0	m
	1	1	1	1	0	m
	0	0	1	0	1	f
	1	0	1	1	0	m
	1	0	0	1	0	f
	1	0	0	1	0	m
	1	1	1	1	0	f
	1	1	0	1	0	m
	0	1	0	1	1	f
	1	1	1	1	0	m
	0	1	1	1	1	m
	0	1	1	1	1	f
	0	1	1	1	1	m
	0	0	0	0	1	f
	0	0	1	0	0	f
	0	1	1	0	1	m
	0	1	1	0	1	f
	0	1	1	0	0	f
	0	1	1	1	1	m
	0	1	0	1	1	m
	0	1	1	1	1	m
	0	1	0	1	0	f
	0	1	1	0	1	m
	0	1	1	0	0	f
	0	0	0	1	1	m
	1	0	0	1	0	m
	1	1	0	1	0	f
	0	1	1	0	1	f
	0	0	1	0	1	f
	0	0	1	1	1	f
	0	1	1	1	1	m
	1	1	0	1	0	m
	0	0	1	0	0	f
	0	1	1	0	1	m
	0	0	0	0	1	f
	0	1	0	1	0	m
	0	1	1	0	0	m
	0	1	1	1	0	m
	0	0	0	1	0	m
	0	0	1	1	1	m
	0	1	1	0	1	f
	0	0	1	1	0	m
	0	0	1	1	1	m
	1	0	1	1	0	m
	1	1	0	1	0	f
	0	1	1	0	1	m
	0	0	1	1	1	f
	0	1	0	1	0	m
	1	1	1	1	0	m
	0	0	1	1	1	f
	0	1	1	1	0	m
	0	1	1	0	1	m
	1	0	0	1	0	f
	0	1	0	1	1	f
	1	0	0	1	0	f
	0	0	0	1	0	f
	0	1	1	0	0	m
	0	0	1	0	0	m
	1	1	1	0	0	f

## Sheet: Sheet8
2017-04-10	Veggie Lasagna	Chicken Nuggets	French Fries	Pasta	Gender
	1	1	1	0	m
	0	1	1	0	m
	0	0	1	0	f
	1	1	0	0	f
	0	1	1	0	f
	0	1	1	0	m
	0	1	1	0	m
	0	1	1	0	m
	0	1	1	0	m
	0	1	0	0	f
	0	0	1	0	f
	0	1	0	0	m
	0	1	1	0	m
	0	0	1	0	m
	0	1	0	0	m
	0	1	1	0	m
	0	1	1	0	f
	0	0	1	0	f
	0	1	1	0	f
	0	1	1	0	m
	1	1	1	0	m
	1	1	1	0	m
	0	0	0	1	m
	1	1	1	0	m
	0	1	1	0	m
	1	1	1	0	m
	1	0	1	0	m
	0	1	1	0	m
	0	1	1	0	m
	0	1	1	0	m
	0	1	1	0	m
	0	1	1	1	f
	0	1	1	0	m
	0	1	1	0	m
	0	1	1	0	f
	1	1	0	0	f
	0	1	1	0	m
	1	1	0	0	m
	0	1	1	0	f
	0	1	1	0	f
	0	1	1	0	f
	0	1	1	0	f
	0	1	1	0	f
	0	1	0	0	f
	0	1	1	0	m
	0	1	1	0	m
	0	1	0	0	m
	0	1	0	0	m
	0	1	1	0	m
	0	1	1	0	m
	0	1	0	0	m
	0	1	1	0	f
	0	1	1	0	m
	0	1	1	0	m
	0	1	1	0	m
	0	1	1	0	m
	0	1	0	0	m
	0	1	0	0	m
	0	1	0	0	m
	0	1	1	0	m
	0	1	0	0	m
	0	1	1	0	f
	0	1	0	0	m
	0	1	0	0	m
	1	1	0	0	m
	0	1	0	0	f
	0	1	0	0	m
	0	1	1	0	m
	0	1	0	0	m
	1	1	0	0	m
	0	1	1	0	m
	0	1	0	0	m
	1	1	0	0	m
	0	1	1	0	m
	0	1	1	0	f
	0	1	0	0	f
	0	0	0	1	f
	0	1	0	0	m
	0	1	1	0	m
	0	1	1	0	m
	0	1	0	0	m
	0	1	1	0	m
	0	1	1	0	m
	0	1	1	0	m
	0	1	1	0	m
	0	1	1	0	m
	0	1	1	0	m
	0	1	1	0	m
	0	1	1	0	f
	0	1	1	0	m
	0	1	1	0	m
	0	1	0	0	f
	0	1	1	0	f
	0	1	1	0	f
	0	1	1	0	f
	0	1	1	0	m
	0	1	1	0	m
	0	1	0	0	m
	1	1	0	0	m
	0	1	1	0	m
	0	1	1	0	m
	0	1	1	0	m
	0	1	1	0	f
	0	1	1	0	f
	0	1	1	0	m
	1	1	1	0	m
	0	1	1	0	m
	0	0	1	0	f
	0	1	1	0	m
	1	1	1	0	m
	0	1	1	0	m
	0	1	0	0	f
	0	1	1	0	f
	0	0	1	0	f
	0	1	1	0	f
	0	1	1	0	m
	0	1	0	0	m
	0	1	1	0	m
	0	1	0	0	m
	0	1	1	0	f
	0	1	1	0	m
	0	1	1	0	m
	1	0	1	0	m
	1	0	1	0	m
	0	0	1	0	f
	0	0	1	1	f
	1	1	1	0	m
	1	1	0	0	m
	0	1	1	0	m
	0	1	1	0	m
	0	1	1	0	m
	0	1	1	0	m
	0	1	1	0	m
	0	1	0	0	m
	1	1	1	0	f
	1	1	1	0	f
	1	1	1	0	f
	0	1	1	0	m
	1	1	1	0	m
	0	1	1	0	f
	1	1	0	0	f
	0	1	1	0	m
	0	1	1	0	m
	0	1	1	0	m
	0	1	1	0	m
	0	1	1	0	m
	0	1	0	0	f
	0	1	1	0	f
	0	1	0	0	f
	0	1	0	0	f
	1	1	0	0	m
	0	1	1	0	m
	0	1	0	0	f
	0	0	1	0	m
	0	1	1	0	m
	0	1	1	0	m
	0	0	1	0	f
	1	0	0	0	m
	0	0	0	1	m
	0	1	1	0	m
	0	1	0	0	m
	0	1	1	0	m
	0	1	0	0	m
	0	1	1	0	m
	1	1	0	0	m
	0	1	1	0	m
	0	1	0	0	m
	0	1	1	0	m
	0	1	0	0	f
	0	1	0	0	m
	0	1	1	0	f
	0	1	1	0	f
	0	1	1	0	f
	0	1	1	0	f
	0	1	0	0	m
	0	1	1	0	m
	0	1	0	0	m
	0	1	0	0	m
	0	1	0	0	m
		1	0	0	m
	0	1	0	0	m
	0	1	1	0	m
	0	1	1	0	f
	0	1	1	0	f
	0	1	0	0	m
	0	1	1	0	m
	0	1	1	0	f
	0	1	0	0	m
	0	1	1	0	f
	0	1	1	0	m
	0	1	1	0	m
	0	1	1	0	m
	0	1	1	0	m
	0	1	0	0	f
	0	1	1	0	m
	0	1	1	0	m
	0	1	0	0	m
	0	1	1	0	m
	0	1	1	0	m
	0	1	1	0	m
	1	0	1	0	m
	0	1	0	0	f
	0	1	0	0	m
	0	1	0	0	f
	0	1	0	0	m
	0	1	1	0	f
	0	0	1	0	f
	0	1	1	0	m
	0	1	1	0	f
	0	1	0	0	m
	0	1	0	0	m
	0	1	1	0	m
	0	1	1	0	m
	0	1	1	0	m
	0	1	1	0	f
	0	1	1	0	f
	0	1	0	0	m
	0	1	1	0	m
	0	1	0	0	m
	0	1	1	0	m
	0	1	1	0	f
	0	1	1	0	m
	0	1	0	0	m
	0	1	0	0	f
	0	1	1	0	m
	0	1	1	0	m
	0	1	1	0	m
	0	1	1	0	f
	0	1	1	0	m
	0	1	1	0	m
	0	1	1	0	m
	0	1	0	0	f
	0	1	1	0	f
	0	1	0	0	m
	1	1	1	0	f
	0	1	1	1	m
	1	1	1	0	m
	0	1	1	0	f
	0	1	1	0	f
	0	1	1	0	f
	0	1	1	0	m
	0	1	1	1	m
	0	1	0	0	m
	0	1	0	0	m
	0	1	1	0	m
	0	1	1	0	m
	0	1	1	0	m
	0	1	1	0	m
	0	1	1	0	m
	1	1	1	0	m
	0	1	1	0	m
	0	0	1	0	f
	0	1	0	0	m
	0	1	0	0	m
	0	1	0	0	m
	0	1	0	0	m
	0	1	0	0	m
	0	1	0	0	m
	0	1	0	0	m
	1	0	0	0	m
	0	1	0	0	m
	0	1	0	0	m
	0	1	0	0	m
	1	0	0	0	f
	0	1	0	0	m
	0	1	0	0	m
	0	1	0	0	m
	0	1	0	0	m
	0	0	0	1	m
	0	1	0	0	m
	0	1	0	0	m
	0	1	0	0	m
	0	1	0	0	m
	0	1	0	0	m
	0	1	0	0	m
	1	1	0	0	m
	0	1	0	0	m
	0	1	0	0	m
	0	1	0	0	m
	0	1	0	0	m
	0	1	0	0	m
	0	1	0	0	m
	0	1	0	0	f
	0	1	0	0	m
	0	1	0	0	m
	0	1	0	0	m
	1	1	0	0	m
	0	1	0	0	m
	0	1	0	0	m
	0	1	0	0	m
	0	1	0	0	m
	0	1	0	0	m
	0	1	0	0	m
	0	1	1	0	m
	1	1	1	0	f
	0	1	1	1	m
	1	1	1	0	f
	0	1	1	0	m
	0	1	0	1	m
	0	1	1	0	m
	0	1	0	0	m
	0	1	0	0	m
	0	1	0	0	m
	0	1	1	0	m
	0	1	1	0	m
	0	1	1	0	m
	0	1	1	0	m
	1	1	1	1	f
	1	1	1	0	m
	0	1	0	1	m
	0	0	1	0	f
	0	1	0	0	m
	0	1	0	0	m
	0	1	0	0	m
	0	1	0	0	m
	0	1	0	0	m
	0	1	0	0	m
	0	1	0	0	m
	0	1	0	0	m
	0	1	0	0	m
	0	1	0	0	m
	0	1	0	0	m
	0	1	0	1	f
	0	1	0	1	m
	0	1	0	0	m
	0	1	0	0	m
	0	1	0	0	m
	0	1	0	0	m
	0	1	0	0	m
	1	1	0	0	m
	0	1	0	0	m
	0	1	0	0	m
	0	1	0	0	m
	0	1	0	0	m
	0	1	0	0	m
	0	1	0	0	m
	0	1	0	0	f
	0	1	0	0	m
	0	1	0	0	m
	0	1	0	0	m
	1	0	0	0	m
	0	1	0	0	m
	0	1	0	0	m
	0	1	0	0	m
	0	1	0	0	m
	0	1	0	0	m
	0	1	1	0	f
	0	1	1	0	m
	1	1	0	0	m
	0	1	1	0	f
	0	1	1	0	m
	0	1	1	0	m
	0	1	1	0	f
	1	0	1	0	m
	0	1	1	0	m
	1	1	1	0	m
	0	1	1	0	m
	0	1	1	0	m
	0	1	0	0	m
	0	1	0	0	m
	0	1	0	0	m
	0	1	1	0	m
	0	1	1	0	m
	0	1	1	0	m
	1	0	1	0	f
	0	1	0	0	f
	0	1	0	0	m
	0	1	1	0	f
	0	1	0	0	m
	0	1	1	0	m
	0	1	1	0	f
	0	1	0	0	m
	0	1	1	0	m
	0	1	1	0	m
	0	1	1	0	f
	0	1	1	0	m
	0	1	1	0	m
	0	1	1	0	f
	0	1	1	0	f
	0	1	1	0	f
	0	1	0	0	m
	0	1	1	0	m
	0	1	1	0	f
	0	1	1	0	m
	0	1	1	0	m
	0	1	1	0	f
	0	1	1	0	f
	0	1	1	0	m
	0	1	1	0	f
	0	1	0	0	f
	0	1	1	0	m
	0	1	1	0	m
	0	1	1	0	m
	0	1	0	0	m
	0	1	1	0	m
	0	0	1	1	f
	0	0	1	0	f
	0	1	1	0	f

## Sheet: Sheet9
2017-04-11	Veggie Mac and Cheese	Pulled Pork	Pasta	Gender
	0	1	0	m
	0	1	0	m
	1	1	0	m
	1	0	0	m
	0	1	0	m
	0	0	0	m
	0	1	0	m
	1	0	0	m
	1	1	0	m
	1	1	0	m
	1	0	0	m
	1	0	0	f
	1	1	0	m
	1	0	0	m
	1	1	0	m
	1	1	0	m
	1	1	0	m
	1	1	0	m
	0	1	0	m
	1	0	0	m
	0	0	0	m
	1	0	0	m
	1	1	0	m
	1	1	0	f
	1	1	0	f
	1	0	0	f
	0	1	0	m
	0	1	0	m
	0	1	0	m
	1	1	0	m
	1	1	0	f
	0	1	0	m
	0	1	0	m
	1	1	0	f
	1	1	0	f
	0	1	0	m
	1	0	0	m
	1	0	0	f
	1	0	0	m
	1	1	0	m
	1	1	0	m
	0	1	0	m
	1	1	0	m
	0	1	0	m
	1	1	0	m
	0	1	0	m
	1	1	0	m
	0	1	0	f
	1	1	0	m
	0	1	0	m
	0	1	0	m
	1	1	0	m
	1	1	0	f
	1	1	0	m
	1	1	0	m
	0	1	0	m
	1	1	0	f
	0	1	0	m
	1	1	0	m
	0	1	0	m
	1	1	0	m
	0	1	0	m
	1	0	0	m
	0	1	0	m
	1	1	0	m
	1	0	0	m
	1	1	0	m
	1	1	0	m
	1	0	0	m
	1	0	0	f
	1	1	0	m
	1	0	0	f
	1	0	0	f
	0	1	0	m
	1	1	0	m
	0	1	0	m
	0	1	0	m
	1	1	0	m
	1	1	0	m
	1	0	0	m
	0	1	0	m
	0	1	0	m
	0	1	0	m
	1	1	0	f
	1	0	0	m
	1	0	0	f
	1	1	0	m
	0	1	0	m
	0	1	0	f
	1	0	0	m
	0	1	0	f
	1	0	0	f
	1	1	0	m
	1	1	0	m
	1	1	0	m
	1	1	0	m
	1	1	0	m
	1	1	0	m
	0	1	0	m
	0	1	0	f
	1	1	0	m
	1	1	0	m
	0	1	0	m
	1	1	0	f
	1	1	0	m
	0	1	0	m
	1	1	0	m
	1	1	0	m
	0	1	0	m
	1	0	0	m
	0	0	0	m
	0	1	0	m
	1	1	0	m
	1	1	0	f
	1	1	0	m
	1	0	0	m
	1	1	0	f
	1	1	0	m
	0	1	0	m
	1	0	0	m
	1	0	0	m
	1	0	0	f
	1	0	0	f
	0	0	1	f
	1	1	0	f
	1	1	0	m
	0	1	0	m
	1	0	0	m
	1	1	0	f
	0	1	0	m
	0	1	0	m
	1	1	0	m
	1	0	0	m
	0	1	0	m
	0	1	0	m
	1	1	0	m
	1	1	0	f
	1	0	0	m
	1	0	0	f
	0	1	0	m
	0	1	1	m
	1	0	0	m
	1	0	0	m
	0	1	0	m
	1	1	0	m
	1	1	0	m
	0	1	0	m
	1	1	0	m
	1	1	0	m
	0	1	0	m
	1	1	0	m
	0	0	1	m
	0	1	0	m
	0	1	0	m
	1	1	0	m
	1	1	0	m
	1	1	0	m
	1	1	0	m
	1	0	0	m
	1	0	0	m

## Sheet: Sheet10
2017-04-12	Veggie Eggs	Eggs	Veggie Potatoes	French Toast	Sausage	Gender
	0	1	0	0	1	f
	1	0	0	0	0	m
	0	0	0	0	1	m
	0	1	1	1	0	m
	0	1	1	0	0	m
	0	0	0	1	0	m
	0	0	0	1	0	m
	0	1	0	1	0	m
	1	0	1	1	0	m
	0	0	1	1	0	m
	1	1	1	1	0	m
	1	0	1	1	0	m
	0	0	0	1	0	m
	0	0	1	1	0	f
	0	1	0	0	0	m
	0	1	0	1	0	m
	0	1	1	1	0	m
	1	0	0	0	0	m
	0	1	1	0	0	f
	1	0	0	1	0	m
	0	0	0	1	1	m
	1	0	1	1	0	m
	0	1	1	1	0	m
	0	0	1	0	0	m
	1	0	1	1	0	m
	0	1	0	0	0	m
	1	0	1	1	1	m
	1	0	1	1	1	m
	1	0	0	0	0	m
	0	1	0	0	0	f
	0	1	0	0	1	m
	1	0	1	0	0	m
	0	0	1	0	1	m
	0	1	0	0	0	f
	1	0	1	0	0	m
	0	0	0	0	1	m
	0	0	0	1	0	f
	0	1	0	1	1	f
	1	0	0	1	1	m
	1	0	0	0	1	m
	0	1	1	0	0	f
	1	0	1	0	0	f
	0	0	0	1	0	m
	1	0	0	0	1	m
	1	0	0	0	0	f
	0	1	1	1	1	m
	0	1	1	0	1	m
	1	0	0	0	0	m
	0	1	0	0	1	m
	0	1	0	0	1	m
	1	0	1	0	1	m
	0	1	0	0	0	m
	0	0	0	1	0	m
	0	0	0	1	0	m
	1	0	1	0	1	m
	1	0	1	1	1	f
	1	0	1	1	1	f
	0	1	1	1	1	m
	1	0	0	1	1	m
	1	0	0	0	0	m
	0	0	0	1	1	m
	0	1	1	1	0	m
	0	0	0	1	0	f
	1	0	1	0	1	m
	0	1	1	1	1	m
	0	1	0	0	1	m
	0	0	0	1	0	m
	1	0	1	0	0	m
	0	1	1	1	0	m
	1	0	0	1	0	m
	1	0	1	1	0	f
	0	0	0	1	1	m
	0	0	0	0	1	m
	1	0	1	0	1	m
	0	0	0	1	0	m
	1	0	1	0	0	m
	1	1	1	1	1	m
	0	1	0	1	0	f
	1	0	1	0	0	f
	1	0	1	0	0	f
	1	0	0	0	1	m
	0	1	0	0	0	m
	0	0	1	1	1	f
	0	0	0	1	0	f
	0	1	1	0	0	m
	1	0	1	0	0	f
	1	0	0	0	0	f
	0	1	0	0	1	f
	1	0	1	0	0	f
	0	0	0	1	0	f
	1	0	0	0	0	f
	1	0	0	1	1	m
	1	0	0	0	0	m
	0	1	0	1	1	m
	0	1	0	0	1	f
	1	0	1	1	0	f
	0	1	0	1	1	f
	0	1	1	1	0	m
	1	0	1	0	1	m
	1	0	1	0	1	f
	1	1	1	0	1	m
	1	0	0	0	0	m
	0	0	0	1	1	m
	0	1	1	1	0	f
	0	1	0	1	0	f
	0	0	1	0	1	f
	0	0	1	0	1	m
	0	0	1	1	0	m
	0	0	1	0	1	m
	1	0	1	0	0	f
	1	0	1	0	0	f
	1	0	1	0	0	m
	1	0	1	0	0	m
	0	1	1	1	1	m
	1	0	1	0	0	m
	0	0	0	1	0	m
	0	1	1	1	1	m
	1	0	0	1	1	m
	1	0	0	1	1	m
	0	1	0	1	0	m
	0	1	0	1	1	m
	1	0	1	0	1	m
	0	1	1	1	0	m
	0	1	0	1	1	m
	0	1	1	1	1	m
	1	0	0	1	1	m
	0	1	1	0	0	m
	0	1	0	1	1	m
	1	0	1	1	0	m
	1	0	1	1	0	m
	0	0	1	1	0	m
	1	0	1	1	1	m
	1	0	1	0	0	m
	0	0	0	1	1	m
	0	0	0	0	1	m
	0	0	0	1	0	m
	1	0	1	0	0	f
	0	0	0	1	0	m
	0	1	1	1	0	f
	1	0	1	0	1	m
	1	0	1	1	1	m
	0	1	0	1	0	m
	1	0	0	0	0	f
	0	0	0	1	0	m
	0	1	0	1	0	m
	0	0	0	1	0	m
	0	0	0	0	1	f
	0	0	1	1	1	m
	0	1	0	1	0	f
	0	1	0	1	0	f
	0	0	1	0	1	m
	1	0	1	1	0	m
	1	0	1	0	1	m
	0	1	0	1	1	m
	0	1	1	1	0	m
	0	0	0	1	0	f
	0	1	0	1	0	f
	0	1	0	1	1	m
	0	1	0	1	1	m
	0	0	0	1	0	f
	0	0	0	1	0	m
	0	1	0	1	1	m
	0	1	1	0	1	m
	0	1	0	0	1	f
	1	0	1	0	1	f
	0	1	0	1	1	f
	1	0	1	0	1	m
	1	0	1	0	1	m
	0	1	0	1	1	m
	0	1	0	0	0	m
	0	0	0	1	0	m
	0	0	0	0	1	m
	1	1	0	0	1	f
	0	0	0	0	1	m
	0	1	1	0	1	m
	0	1	1	0	0	m
	1	0	1	1	0	m
	0	0	0	1	0	m
	1	0	1	0	0	f
	0	1	1	0	0	m
	0	1	1	1	0	f
	0	0	0	1	0	m
	0	1	0	1	0	m
	0	0	0	1	0	m
	0	1	0	1	0	m
	0	1	0	1	0	m
	1	0	0	1	0	m
	1	0	1	0	0	m
	0	0	1	0	0	f
	1	0	1	0	0	m
	0	1	0	0	0	m
	0	1	1	0	0	f
	0	1	0	1	0	m
	0	1	1	1	0	m
	0	0	1	0	0	m
	0	1	0	0	0	m
	1	0	1	0	1	m
	0	1	0	0	1	f
	1	0	1	0	0	m
	1	0	1	1	1	m
	1	0	0	1	1	m
	0	0	0	1	0	m
	0	1	0	1	0	m
	0	0	0	1	0	m
	0	0	1	0	1	m
	0	1	0	1	1	m
	1	0	1	1	1	m
	1	0	1	0	0	m
	0	1	1	0	0	m
	0	1	1	0	0	m
	0	1	1	0	0	m
	0	1	0	0	1	f
	0	0	0	0	1	m
	1	0	1	1	0	f
	0	0	1	1	0	f
	1	0	0	1	1	m
	1	0	1	0	0	f
	0	1	0	1	0	m
	1	0	0	0	1	f
	0	1	1	0	1	m
	0	1	0	1	1	m
	0	1	0	1	0	m
	0	0	0	1	1	m
	0	0	0	1	1	m
	0	0	0	1	0	f
	0	1	0	1	0	m
	0	1	1	0	1	m
	0	1	0	1	1	m
	1	0	0	1	1	m
	1	0	1	1	1	f
	0	0	0	1	0	m
	0	1	0	1	1	m
	0	1	0	1	1	m
	0	0	0	1	0	m
	0	1	1	1	1	m
	1	0	1	0	1	m
	0	0	0	1	0	f
	0	0	0	1	0	f
	1	0	1	1	1	m
	1	0	1	0	1	m
	0	0	0	1	0	m
	0	0	0	1	0	m
	1	0	1	1	1	m
	0	0	1	0	1	m
	0	0	1	0	0	f
	0	1	1	1	1	m
	0	0	1	0	0	f
	1	0	1	0	0	m
	1	0	1	1	0	f
	0	1	1	1	1	m
	0	0	0	1	0	f
	0	0	1	0	0	f
	1	0	1	1	1	m
	0	1	1	0	1	m
	1	0	1	0	0	f
	0	0	1	0	0	f
	1	0	1	0	0	m
	0	0	1	1	1	m
	1	0	0	0	1	m
	1	0	1	0	1	m
	0	0	0	1	1	m
	0	0	1	0	0	f
	0	0	0	1	0	f
	0	1	0	0	1	f
	1	0	1	1	1	f
	1	0	1	1	0	f
	0	0	0	1	1	f
	0	0	1	1	0	f
	0	1	1	1	0	m
	0	0	1	1	0	m
	0	0	0	1	0	m
	1	0	1	0	1	m
	1	0	1	0	1	m
	0	0	0	1	0	m
	0	0	1	1	1	f
	0	1	1	0	1	f
	0	0	1	0	0	f
	0	0	1	0	1	f
	1	0	1	1	1	m
	1	0	1	1	1	f
	0	0	1	1	0	f
	0	0	0	1	0	m
	0	0	0	0	1	f
	0	0	1	1	0	m
	0	1	0	1	1	m
	0	0	0	1	0	m
	1	0	0	0	0	f
	1	0	1	0	0	f
	0	1	1	0	1	f
	1	0	1	0	1	f
	0	0	0	1	1	m
	0	0	0	1	0	m
	0	0	1	1	0	f
	0	1	1	0	1	m
	1	0	0	1	1	m
	0	0	1	1	0	m
	0	1	0	1	0	f
	0	1	0	1	0	f
	1	0	1	1	0	m
	1	0	1	1	1	m
	1	0	1	1	1	m
	1	0	1	0	1	f
	0	1	1	1	1	m
	1	0	0	0	1	m
	0	1	0	0	1	m
	0	0	1	1	1	m
	0	1	1	1	1	m
	0	0	1	1	0	m
	1	0	1	1	0	m
	0	0	0	1	0	m
	0	1	1	1	1	m
	1	0	1	0	0	m
	0	0	0	1	1	m
	1	0	1	1	1	m
	0	0	0	1	0	m
	0	0	0	1	1	m
	1	0	1	0	0	f
	0	0	1	0	0	m
	0	0	1	1	0	f
	1	0	1	1	0	f
	0	0	0	1	1	f
	0	0	1	0	1	f
	1	0	0	0	1	m
